# Supplementary material for: Status of human onchocerciasis transmission in the Adamaoua region of Cameroon after 20 years of ivermectin mass distribution
Source: PLoS Negl Trop Dis. 2025 Mar 4;19(3):e0011511. doi: 10.1371/journal.pntd.0011511 (PMC11925462; doi:10.1371/journal.pntd.0011511)
Supplement: S6 File — (XLSX) [file pntd.0011511.s006.xlsx]

## Sheet: Data Adamawa Revised
HD	HA	Village Name	Gender	Age	≠ of years in the villa	Last year of IVM Treatment	#of rounds of IVM treatment	Nodule	Skin_Snip_Left	Skin_Snip_Right
NGAOUNDERE_URBAIN	BAMYANGA	WAKWA	Homme	44	44	0	0	Non	0	0
NGAOUNDERE_URBAIN	BAMYANGA	WAKWA	Femme	5	5	0	0	Non	0	0
NGAOUNDERE_URBAIN	BAMYANGA	WAKWA	Homme	8	8	0	0	Non	0	0
NU	BAMYANGA	WAKWA	M	10	10	2019	5	Non	0	0
NU	BAMYANGA	WAKWA	M	11	Women	2019	5	Non	0	0
NU	BAMYANGA	WAKWA	W	29	6	2019	5	Non	0	0
NGAOUNDERE_URBAIN	BAMYANGA	WAKWA	Femme	17	17	0	0	Non	0	0
NGAOUNDERE_URBAIN	BAMYANGA	WAKWA	Femme	34	34	2017	2	Non	0	0
NGAOUNDERE_URBAIN	BAMYANGA	WAKWA	Homme	9	9	2017	2	Non	0	0
NGAOUNDERE_URBAIN	BAMYANGA	WAKWA	Femme	10	10	2017	2	Non	0	0
NGAOUNDERE_URBAIN	BAMYANGA	WAKWA	Femme	13	13	0	0	Non	0	0
NU	BAMYANGA	WAKWA	W	10	10	2019	4	Non	0	0
NGAOUNDERE_URBAIN	BAMYANGA	WAKWA	Femme	6	6	0	0	Non	0	0
NU	BAMYANGA	WAKWA	W	30	30	2019	4	Non	0	0
NGAOUNDERE_URBAIN	BAMYANGA	WAKWA	Femme	32	32	2017	2	Non	0	0
NGAOUNDERE_URBAIN	BAMYANGA	WAKWA	Femme	12	12	2017	2	Non	0	0
NGAOUNDERE_URBAIN	BAMYANGA	WAKWA	Homme	6	6	0	0	Non	0	0
NU	BAMYANGA	WAKWA	W	37	37	2019	4	Non	0	0
NGAOUNDERE_URBAIN	BAMYANGA	WAKWA	Femme	29	10	2017	2	Non	0	0
NGAOUNDERE_URBAIN	BAMYANGA	WAKWA	Femme	53	53	0	0	Non	0	0
NGAOUNDERE_URBAIN	BAMYANGA	WAKWA	Femme	8	8	0	0	Non	0	0
NGAOUNDERE_URBAIN	BAMYANGA	WAKWA	Femme	11	11	0	0	Non	0	0
NGAOUNDERE_URBAIN	BAMYANGA	WAKWA	Femme	6	6	0	0	Non	0	0
NU	BAMYANGA	WAKWA	W	50	50	2019	4	Non	0	0
NU	BAMYANGA	WAKWA	W	60	60	2019	4	Non	0	0
NU	BAMYANGA	WAKWA	W	50	50	2019	4	Non	0	0
NGAOUNDERE_URBAIN	BAMYANGA	WAKWA	Homme	70	70	0	0	Non	0	0
NGAOUNDERE_URBAIN	BAMYANGA	WAKWA	Femme	57	57	0	0	Non	0	0
NU	BAMYANGA	WAKWA	M	70	53	2019	4	Non	0	0
NU	BAMYANGA	WAKWA	W	45	45	2019	4	Non	0	0
NGAOUNDERE_URBAIN	BAMYANGA	WAKWA	Homme	8	8	0	0	Non	0	0
NU	BAMYANGA	WAKWA	M	14	14	2019	4	Non	0	0
NU	BAMYANGA	WAKWA	W	15	15	2019	4	Non	0	0
NU	BAMYANGA	WAKWA	W	99	99	2019	4	Non	2	0
NGAOUNDERE_URBAIN	BAMYANGA	WAKWA	Homme	10	10	2017	2	Non	0	0
NGAOUNDERE_URBAIN	BAMYANGA	WAKWA	Homme	61	61	0	0	Non	0	0
NGAOUNDERE_URBAIN	BAMYANGA	WAKWA	Femme	23	23	0	0	Non	1	1
NGAOUNDERE_URBAIN	BAMYANGA	WAKWA	Femme	6	6	0	0	Non	1	0
NGAOUNDERE_URBAIN	BAMYANGA	WAKWA	Homme	56	56	0	0	Non	0	0
NGAOUNDERE_URBAIN	BAMYANGA	WAKWA	Homme	6	6	0	0	Non	0	0
NGAOUNDERE_URBAIN	BAMYANGA	WAKWA	Femme	25	25	2017	2	Non	0	0
NGAOUNDERE_URBAIN	BAMYANGA	WAKWA	Femme	25	25	2017	2	Non	0	0
NU	BAMYANGA	WAKWA	W	17	17	2019	4	Non	0	0
NU	BAMYANGA	WAKWA	M	65	65	2019	4	Oui	0	0
NGAOUNDERE_URBAIN	BAMYANGA	WAKWA	Femme	8	8	0	0	Non	0	0
NU	BAMYANGA	WAKWA	W	10	10	2019	4	Non	0	0
NGAOUNDERE_URBAIN	BAMYANGA	WAKWA	Femme	20	20	2018	3	Non	0	0
NU	BAMYANGA	WAKWA	W	42	30	2019	4	Non	0	0
NU	BAMYANGA	WAKWA	W	96	96	2019	4	Non	0	0
NU	BAMYANGA	WAKWA	M	71	71	2019	4	Non	0	0
NU	BAMYANGA	WAKWA	W	16	16	2019	4	Non	0	0
NU	BAMYANGA	WAKWA	W	21	21	2019	4	Non	0	0
NU	BAMYANGA	WAKWA	W	19	19	2019	4	Non	0	0
NU	BAMYANGA	WAKWA	W	17	17	2019	4	Non	0	0
NGAOUNDERE_URBAIN	BAMYANGA	WAKWA	Homme	16	16	2018	3	Non	0	0
NU	BAMYANGA	WAKWA	M	76	42	2019	4	Non	0	0
NU	BAMYANGA	WAKWA	W	15	15	2019	4	Non	0	0
NGAOUNDERE_URBAIN	BAMYANGA	WAKWA	Femme	15	15	0	0	Non	0	0
NU	BAMYANGA	WAKWA	M	13	13	2019	4	Non	0	0
NU	BAMYANGA	WAKWA	W	12	12	2019	4	Non	0	0
NU	BAMYANGA	WAKWA	W	9	9	2019	3	Non	0	0
NU	BAMYANGA	WAKWA	W	7	7	2019	2	Non	0	0
NU	BAMYANGA	WAKWA	W	6	6	2019	1	Non	0	0
NU	BAMYANGA	WAKWA	W	6	6	2019	1	Non	0	0
NGAOUNDERE_URBAIN	BAMYANGA	WAKWA	Femme	5	5	0	0	Non	0	0
NGAOUNDERE_URBAIN	BAMYANGA	WAKWA	Femme	7	7	0	0	Non	0	0
NGAOUNDERE_URBAIN	BAMYANGA	WAKWA	Homme	26	26	0	0	Non	0	0
NGAOUNDERE_URBAIN	BAMYANGA	WAKWA	Femme	75	3	0	4	Non	0	0
NU	BAMYANGA	WAKWA	M	31	31	2019	4	Non	0	0
NU	BAMYANGA	WAKWA	M	27	27	2019	4	Non	0	0
NGAOUNDERE_URBAIN	BAMYANGA	WAKWA	Homme	26	26	0	0	Non	0	0
NGAOUNDERE_URBAIN	BAMYANGA	WAKWA	Homme	21	21	0	0	Non	0	0
NGAOUNDERE_URBAIN	BAMYANGA	WAKWA	Homme	12	12	0	0	Non	2	0
NGAOUNDERE_URBAIN	BAMYANGA	WAKWA	Homme	22	22	0	0	Non	0	0
NU	BAMYANGA	WAKWA	W	42	25	2019	4	Non	0	0
NGAOUNDERE_URBAIN	BAMYANGA	WAKWA	Femme	6	6	0	0	Non	0	0
NU	BAMYANGA	WAKWA	M	11	11	2019	4	Non	0	0
NU	BAMYANGA	WAKWA	W	13	13	2019	4	Non	0	0
NGAOUNDERE_URBAIN	BAMYANGA	WAKWA	Homme	29	29	0	0	Non	0	0
NU	BAMYANGA	WAKWA	W	14	14	2019	4	Non	0	0
NU	BAMYANGA	WAKWA	W	7	7	2019	2	Non	0	0
NGAOUNDERE_URBAIN	BAMYANGA	WAKWA	Homme	11	11	0	0	Non	0	0
NGAOUNDERE_URBAIN	BAMYANGA	WAKWA	Homme	24	24	0	0	Non	0	0
NGAOUNDERE_URBAIN	BAMYANGA	WAKWA	Homme	24	24	0	0	Non	0	0
NU	BAMYANGA	WAKWA	M	25	5	2019	4	Non	0	0
NU	BAMYANGA	WAKWA	M	7	7	2019	2	Non	0	0
NGAOUNDERE_URBAIN	BAMYANGA	WAKWA	Homme	18	18	0	0	Non	0	0
NGAOUNDERE_URBAIN	BAMYANGA	WAKWA	Femme	24	1	0	0	Non	0	0
NGAOUNDERE_URBAIN	BAMYANGA	WAKWA	Femme	18	18	0	0	Non	0	0
NGAOUNDERE_URBAIN	BAMYANGA	WAKWA	Homme	11	11	0	0	Non	0	0
NGAOUNDERE_URBAIN	BAMYANGA	WAKWA	Homme	13	12	0	0	Non	0	0
NU	BAMYANGA	WAKWA	W	20	8	2019	4	Non	0	0
NU	BAMYANGA	WAKWA	M	32	32	2019	4	Non	0	0
NGAOUNDERE_URBAIN	BAMYANGA	WAKWA	Femme	17	17	0	0	Non	0	0
NU	BAMYANGA	WAKWA	W	28	28	2019	4	Non	0	0
NGAOUNDERE_URBAIN	SABONGARI	GADAMABANGA	Homme	33	33	0	0	Non	0	0
NGAOUNDERE_URBAIN	SABONGARI	GADAMABANGA	Homme	48	48	0	0	Non	0	0
NGAOUNDERE_URBAIN	SABONGARI	GADAMABANGA	Femme	38	38	2017	2	Non	0	0
NGAOUNDERE_URBAIN	SABONGARI	GADAMABANGA	Homme	13	13	0	0	Non	0	0
NU	SABONGARI	GADAMABANGA	W	36	36	2019	2	Non	0	0
NGAOUNDERE_URBAIN	SABONGARI	GADAMABANGA	Femme	5	5	0	0	Non	0	0
NGAOUNDERE_URBAIN	SABONGARI	GADAMABANGA	Femme	30	15	2020	5	Non	0	0
NU	SABONGARI	GADAMABANGA	W	9	9	2019	4	Non	0	0
NU	SABONGARI	GADAMABANGA	M	10	10	2019	4	Non	0	0
NGAOUNDERE_URBAIN	SABONGARI	GADAMABANGA	Homme	61	61	0	0	Non	0	0
NU	SABONGARI	GADAMABANGA	W	32	32	2019	1	Non	0	0
NU	SABONGARI	GADAMABANGA	W	7	7	2019	1	Non	0	0
NGAOUNDERE_URBAIN	SABONGARI	GADAMABANGA	Homme	27	27	0	0	Non	0	0
NGAOUNDERE_URBAIN	SABONGARI	GADAMABANGA	Femme	19	19	0	0	Non	0	0
NGAOUNDERE_URBAIN	SABONGARI	GADAMABANGA	Femme	30	30	0	0	Non	0	0
NGAOUNDERE_URBAIN	SABONGARI	GADAMABANGA	Femme	27	27	0	0	Non	0	0
NGAOUNDERE_URBAIN	SABONGARI	GADAMABANGA	Femme	19	19	0	0	Non	0	0
NU	SABONGARI	GADAMABANGA	W	16	16	2019	4	Non	0	0
NGAOUNDERE_URBAIN	SABONGARI	GADAMABANGA	Femme	23	23	0	0	Non	0	0
NGAOUNDERE_URBAIN	SABONGARI	GADAMABANGA	Femme	17	17	0	0	Non	0	0
NU	SABONGARI	GADAMABANGA	M	33	30	2019	4	Non	0	0
NU	SABONGARI	GADAMABANGA	W	23	23	2019	4	Non	0	0
NGAOUNDERE_URBAIN	SABONGARI	GADAMABANGA	Femme	16	10	0	0	Non	0	0
NGAOUNDERE_URBAIN	SABONGARI	GADAMABANGA	Homme	6	6	0	0	Non	0	0
NU	SABONGARI	GADAMABANGA	W	7	7	2019	2	Non	0	0
NGAOUNDERE_URBAIN	SABONGARI	GADAMABANGA	Femme	20	20	0	0	Non	0	0
NGAOUNDERE_URBAIN	SABONGARI	GADAMABANGA	Homme	22	22	2016	1	Non	0	0
NGAOUNDERE_URBAIN	SABONGARI	GADAMABANGA	Homme	55	20	0	0	Non	0	0
NGAOUNDERE_URBAIN	SABONGARI	GADAMABANGA	Homme	20	20	2017	2	Non	0	0
NU	SABONGARI	GADAMABANGA	W	9	9	2019	2	Non	0	0
NGAOUNDERE_URBAIN	SABONGARI	GADAMABANGA	Femme	19	19	0	0	Non	0	0
NU	SABONGARI	GADAMABANGA	M	17	17	2019	5	Non	0	0
NU	SABONGARI	GADAMABANGA	M	9	9	2019	4	Non	0	0
NGAOUNDERE_URBAIN	SABONGARI	GADAMABANGA	Femme	21	5	0	0	Non	0	0
NU	SABONGARI	GADAMABANGA	M	17	3	2019	4	Non	0	0
NU	SABONGARI	GADAMABANGA	M	8	3	2019	2	Non	0	0
NU	SABONGARI	GADAMABANGA	M	16	16	2019	4	Non	0	0
NU	SABONGARI	GADAMABANGA	M	8	8	2019	4	Non	0	0
NU	SABONGARI	GADAMABANGA	M	42	42	2019	4	Non	0	0
NU	SABONGARI	GADAMABANGA	M	12	12	2019	4	Non	0	0
NU	SABONGARI	GADAMABANGA	W	10	10	2019	4	Non	0	0
NU	SABONGARI	GADAMABANGA	M	8	8	2019	3	Non	0	0
NGAOUNDERE_URBAIN	SABONGARI	GADAMABANGA	Homme	5	5	0	0	Non	0	0
NGAOUNDERE_URBAIN	SABONGARI	GADAMABANGA	Homme	23	23	0	0	Non	0	0
NGAOUNDERE_URBAIN	SABONGARI	GADAMABANGA	Homme	48	48	0	0	Non	0	0
NGAOUNDERE_URBAIN	SABONGARI	GADAMABANGA	Homme	40	40	0	0	Non	0	0
NGAOUNDERE_URBAIN	SABONGARI	GADAMABANGA	Femme	20	20	2018	3	Non	0	0
NGAOUNDERE_URBAIN	SABONGARI	GADAMABANGA	Femme	25	5	2017	2	Non	0	0
NGAOUNDERE_URBAIN	SABONGARI	GADAMABANGA	Homme	75	58	2017	2	Non	0	0
NGAOUNDERE_URBAIN	SABONGARI	GADAMABANGA	Homme	33	12	0	0	Non	0	0
NGAOUNDERE_URBAIN	SABONGARI	GADAMABANGA	Femme	38	10	2020	5	Non	0	0
NU	SABONGARI	GADAMABANGA	M	63	63	2019	4	Non	0	0
NGAOUNDERE_URBAIN	SABONGARI	GADAMABANGA	Femme	32	7	0	0	Non	0	0
NGAOUNDERE_URBAIN	SABONGARI	GADAMABANGA	Femme	47	47	0	0	Non	0	0
NU	SABONGARI	GADAMABANGA	M	32	32	2019	4	Non	0	0
NGAOUNDERE_URBAIN	SABONGARI	GADAMABANGA	Homme	17	17	2018	3	Non	0	0
NGAOUNDERE_URBAIN	SABONGARI	GADAMABANGA	Homme	17	17	0	0	Non	0	0
NGAOUNDERE_URBAIN	SABONGARI	GADAMABANGA	Femme	68	68	0	0	Non	0	0
NGAOUNDERE_URBAIN	SABONGARI	GADAMABANGA	Homme	67	38	0	0	Non	0	0
NGAOUNDERE_URBAIN	SABONGARI	GADAMABANGA	Homme	30	6	0	0	Non	0	0
NGAOUNDERE_URBAIN	SABONGARI	GADAMABANGA	Femme	45	3	0	0	Non	0	0
NGAOUNDERE_URBAIN	SABONGARI	GADAMABANGA	Homme	29	6	0	0	Non	0	0
NGAOUNDERE_URBAIN	SABONGARI	GADAMABANGA	Femme	19	2	0	0	Non	0	0
NGAOUNDERE_URBAIN	SABONGARI	GADAMABANGA	Femme	41	41	0	0	Non	0	0
NGAOUNDERE_URBAIN	SABONGARI	GADAMABANGA	Femme	17	2	2018	3	Non	0	0
NGAOUNDERE_URBAIN	SABONGARI	GADAMABANGA	Homme	9	9	0	0	Non	0	0
NGAOUNDERE_URBAIN	SABONGARI	GADAMABANGA	Femme	55	20	0	0	Non	0	0
NGAOUNDERE_URBAIN	SABONGARI	GADAMABANGA	Homme	62	62	0	0	Non	0	0
NGAOUNDERE_URBAIN	SABONGARI	GADAMABANGA	Homme	42	42	0	0	Non	0	0
NGAOUNDERE_URBAIN	SABONGARI	GADAMABANGA	Homme	51	51	0	0	Non	0	0
NU	SABONGARI	GADAMABANGA	W	6	6	2019	2	Non	0	0
NGAOUNDERE_URBAIN	SABONGARI	GADAMABANGA	Femme	39	10	0	0	Non	0	0
NGAOUNDERE_URBAIN	SABONGARI	GADAMABANGA	Femme	7	6	0	0	Non	0	0
NGAOUNDERE_URBAIN	SABONGARI	GADAMABANGA	Homme	35	7	0	0	Non	0	0
NU	SABONGARI	GADAMABANGA	W	62	62	2019	4	Non	0	0
NU	SABONGARI	GADAMABANGA	W	14	14	2019	4	Non	0	0
NGAOUNDERE_URBAIN	SABONGARI	GADAMABANGA	Femme	19	19	2018	3	Non	0	0
NU	MAYO_DINGA	MAYO_DINGA	W	35	35	2019	5	Non	0	0
NGAOUNDERE_URBAIN	SABONGARI	GADAMABANGA	Femme	9	9	0	0	Non	0	0
NGAOUNDERE_URBAIN	BURKINA	MBALLANG	Homme	27	5	2018	2	Non	0	0
NU	BURKINA	MBALLANG	M	20	20	2019	4	Non	0	0
NGAOUNDERE_URBAIN	BURKINA	MBALLANG	Homme	20	20	2018	2	Non	0	0
NU	BURKINA	MBALLANG	M	15	15	2019	1	Non	0	0
NU	BURKINA	MBALLANG	M	20	20	2019	3	Non	0	0
NGAOUNDERE_URBAIN	BURKINA	MBALLANG	Homme	18	18	0	0	Non	0	0
NU	BURKINA	MBALLANG	M	26	5	2019	1	Non	0	0
NGAOUNDERE_URBAIN	BURKINA	MBALLANG	Homme	96	8	0	0	Non	0	0
NU	BURKINA	MBALLANG	M	27	27	2019	1	Non	0	0
NU	BURKINA	MBALLANG	W	20	20	2019	4	Non	0	0
NGAOUNDERE_URBAIN	BURKINA	MBALLANG	Homme	32	1	0	0	Oui	0	0
NU	BURKINA	MBALLANG	W	25	6	2019	3	Non	0	0
NU	BURKINA	MBALLANG	W	40	10	2019	4	Non	0	0
NGAOUNDERE_URBAIN	BURKINA	MBALLANG	Homme	20	10	0	0	Non	0	0
NGAOUNDERE_URBAIN	BURKINA	MBALLANG	Femme	45	10	0	0	Non	0	0
NGAOUNDERE_URBAIN	BURKINA	MBALLANG	Femme	21	3	2016	1	Non	0	0
NGAOUNDERE_URBAIN	BURKINA	MBALLANG	Homme	35	35	2018	3	Non	0	0
NGAOUNDERE_URBAIN	BURKINA	MBALLANG	Femme	20	2	0	0	Non	0	0
NGAOUNDERE_URBAIN	BURKINA	MBALLANG	Femme	14	4	0	0	Non	0	0
NGAOUNDERE_URBAIN	BURKINA	MBALLANG	Femme	30	2	0	0	Non	0	0
NGAOUNDERE_URBAIN	BURKINA	MBALLANG	Femme	25	9	0	0	Non	0	0
NU	BURKINA	MBALLANG	M	27	27	2019	4	Non	0	0
NU	BURKINA	MBALLANG	W	58	58	2019	4	Non	0	0
NGAOUNDERE_URBAIN	BURKINA	MBALLANG	Homme	70	70	0	0	Non	0	0
NGAOUNDERE_URBAIN	BURKINA	MBALLANG	Homme	25	25	2018	3	Non	0	0
NGAOUNDERE_URBAIN	BURKINA	MBALLANG	Homme	26	26	0	0	Non	0	0
NGAOUNDERE_URBAIN	BURKINA	MBALLANG	Homme	17	17	2018	3	Non	0	0
NU	BURKINA	MBALLANG	M	70	70	2019	4	Non	0	0
NGAOUNDERE_URBAIN	BURKINA	MBALLANG	Homme	44	10	2016	1	Non	0	0
NGAOUNDERE_URBAIN	BURKINA	MBALLANG	Homme	6	30	0	0	Non	0	0
NGAOUNDERE_URBAIN	BURKINA	MBALLANG	Femme	70	70	0	0	Non	0	0
NGAOUNDERE_URBAIN	BURKINA	MBALLANG	Homme	55	35	2018	3	Non	0	0
NGAOUNDERE_URBAIN	BURKINA	MBALLANG	Femme	17	10	0	0	Non	0	0
NU	BURKINA	MBALLANG	W	21	5	2019	4	Non	0	0
NGAOUNDERE_URBAIN	BURKINA	MBALLANG	Femme	20	3	2016	1	Non	0	0
NGAOUNDERE_URBAIN	BURKINA	MBALLANG	Homme	5	2	0	0	Non	0	0
NGAOUNDERE_URBAIN	BURKINA	MBALLANG	Femme	38	38	0	0	Non	0	0
NGAOUNDERE_URBAIN	BURKINA	MBALLANG	Homme	39	39	0	0	Non	0	0
NU	BURKINA	MBALLANG	M	31	2	2019	4	Non	0	0
NU	BURKINA	MBALLANG	W	7	3	2019	4	Non	0	0
NGAOUNDERE_URBAIN	BURKINA	MBALLANG	Femme	22	3	2018	3	Non	0	0
NU	BURKINA	MBALLANG	W	37	37	2019	4	Non	0	0
NU	BURKINA	MBALLANG	M	67	7	2019	4	Non	0	0
NU	BURKINA	MBALLANG	M	32	32	2019	4	Non	0	0
NU	BURKINA	MBALLANG	M	34	34	2019	4	Non	0	0
NU	BURKINA	MBALLANG	W	39	10	2019	4	Non	0	0
NU	BURKINA	MBALLANG	W	60	60	2019	4	Non	0	0
NGAOUNDERE_URBAIN	BURKINA	MBALLANG	Homme	14	2	0	0	Non	0	0
NGAOUNDERE_URBAIN	BURKINA	MBALLANG	Homme	70	70	2018	3	Non	0	0
NU	BURKINA	MBALLANG	M	34	11	2019	4	Non	0	0
NGAOUNDERE_URBAIN	BURKINA	MBALLANG	Homme	38	17	2018	3	Non	0	0
NU	BURKINA	MBALLANG	M	39	39	2019	4	Non	0	0
NGAOUNDERE_URBAIN	BURKINA	MBALLANG	Femme	38	38	0	0	Non	0	0
NGAOUNDERE_URBAIN	BURKINA	MBALLANG	Homme	35	1	0	0	Non	0	0
NU	BURKINA	MBALLANG	M	30	30	2019	4	Non	0	0
NGAOUNDERE_URBAIN	BURKINA	MBALLANG	Homme	38	38	2018	3	Non	0	0
NU	BURKINA	MBALLANG	M	33	33	2019	4	Non	0	0
NU	BURKINA	MBALLANG	M	56	56	2019	4	Non	0	0
NGAOUNDERE_URBAIN	BURKINA	MBALLANG	Femme	25	25	0	0	Non	0	0
NGAOUNDERE_URBAIN	BURKINA	MBALLANG	Homme	22	22	0	0	Non	0	0
NGAOUNDERE_URBAIN	BURKINA	MBALLANG	Homme	22	22	0	0	Non	0	0
NGAOUNDERE_URBAIN	BURKINA	MBALLANG	Femme	25	20	0	0	Non	0	0
NGAOUNDERE_URBAIN	BURKINA	MBALLANG	Femme	8	8	0	0	Non	0	0
NU	BURKINA	MBALLANG	M	48	48	2019	4	Non	0	0
NGAOUNDERE_URBAIN	BURKINA	MBALLANG	Homme	54	54	2018	3	Non	0	0
NU	BURKINA	MBALLANG	M	42	2	2019	4	Non	0	0
NU	BURKINA	MBALLANG	M	46	46	2019	4	Non	0	0
NU	BURKINA	MBALLANG	M	29	14	2019	4	Non	0	0
NGAOUNDERE_URBAIN	BURKINA	MBALLANG	Homme	35	35	2018	3	Non	0	0
NGAOUNDERE_URBAIN	BURKINA	MBALLANG	Homme	24	16	0	0	Non	0	0
NGAOUNDERE_URBAIN	BURKINA	MBALLANG	Femme	46	46	0	0	Non	0	0
NGAOUNDERE_URBAIN	BURKINA	MBALLANG	Femme	28	3	0	0	Non	0	0
NU	BURKINA	MBALLANG	M	74	74	2019	1	Non	0	0
NGAOUNDERE_URBAIN	BURKINA	MBALLANG	Homme	50	16	2018	3	Non	0	0
NU	BURKINA	MBALLANG	M	30	30	2019	4	Non	0	0
NGAOUNDERE_URBAIN	BURKINA	MBALLANG	Homme	15	15	0	0	Non	0	0
NGAOUNDERE_URBAIN	BURKINA	MBALLANG	Homme	10	10	0	0	Non	0	0
NGAOUNDERE_URBAIN	BURKINA	MBALLANG	Homme	30	30	0	0	Non	0	0
NGAOUNDERE_URBAIN	BURKINA	MBALLANG	Femme	31	5	0	0	Non	0	0
NGAOUNDERE_URBAIN	BURKINA	MBALLANG	Homme	17	17	0	0	Non	0	0
NU	BURKINA	MBALLANG	M	10	10	2019	4	Non	0	0
NGAOUNDERE_URBAIN	BURKINA	MBALLANG	Homme	15	15	0	0	Non	0	0
NU	BURKINA	MBALLANG	M	30	30	2019	4	Non	0	0
NGAOUNDERE_URBAIN	BURKINA	MBALLANG	Homme	14	14	0	0	Non	0	0
NGAOUNDERE_URBAIN	BURKINA	MBALLANG	Homme	9	9	0	0	Non	0	0
NGAOUNDERE_URBAIN	BURKINA	MBALLANG	Homme	40	40	2018	3	Non	0	0
NU	BURKINA	MBALLANG	M	50	30	2019	4	Non	0	0
NU	BURKINA	MBALLANG	M	40	40	2019	4	Non	0	0
NU	BURKINA	MBALLANG	M	40	40	2019	4	Non	0	0
NU	BURKINA	MBALLANG	M	37	37	2019	4	Non	0	0
NU	BURKINA	MBALLANG	M	44	44	2019	4	Non	0	0
NGAOUNDERE_URBAIN	BURKINA	MBALLANG	Homme	7	7	0	0	Non	0	0
NGAOUNDERE_URBAIN	BURKINA	MBALLANG	Homme	26	5	0	0	Non	0	0
NU	BURKINA	MBALLANG	M	45	45	2019	4	Non	0	0
NGAOUNDERE_URBAIN	BURKINA	MBALLANG	Homme	20	5	2017	2	Non	0	0
NU	BURKINA	MBALLANG	W	37	12	2019	4	Non	0	0
NGAOUNDERE_URBAIN	BURKINA	MBALLANG	Homme	24	21	0	0	Non	0	0
NU	BURKINA	MBALLANG	W	53	53	2019	4	Non	0	0
NGAOUNDERE_URBAIN	BURKINA	MBALLANG	Homme	58	58	0	0	Non	0	0
NU	BURKINA	MBALLANG	M	50	50	2019	4	Non	0	0
NU	BURKINA	MBALLANG	W	45	7	2019	4	Non	0	0
NGAOUNDERE_URBAIN	BURKINA	MBALLANG	Femme	22	22	2018	3	Non	0	0
NU	BURKINA	MBALLANG	M	11	11	2019	4	Non	0	0
NU	BURKINA	MBALLANG	M	14	1	2019	4	Non	0	0
NGAOUNDERE_URBAIN	BURKINA	MBALLANG	Homme	41	41	0	0	Non	0	0
NGAOUNDERE_URBAIN	BURKINA	MBALLANG	Homme	38	10	0	0	Non	0	0
NU	BURKINA	MBALLANG	M	40	40	2019	4	Non	0	0
NU	BURKINA	MBALLANG	M	33	33	2019	4	Non	0	0
NU	BURKINA	MBALLANG	M	40	40	2019	4	Non	0	0
NGAOUNDERE_URBAIN	BURKINA	MBALLANG	Homme	32	13	0	0	Non	0	0
NR	MBANG_MBOUM	BEREM	M	58	58	2019	4	Non	0	0
NGAOUNDERE_RURAL	MBANG_MBOUM	BEREM	Homme	51	2	2018	1	Non	0	0
NGAOUNDERE_RURAL	MBANG_MBOUM	BEREM	Homme	55	30	0	0	Non	0	0
NR	MBANG_MBOUM	BEREM	M	78	78	2019	4	Non	0	0
NR	MBANG_MBOUM	BEREM	M	49	43	2019	4	Non	0	0
NR	MBANG_MBOUM	BEREM	M	52	52	2019	4	Non	0	0
NR	MBANG_MBOUM	BEREM	M	38	30	2019	4	Non	0	0
NGAOUNDERE_RURAL	MBANG_MBOUM	BEREM	Homme	61	20	0	0	Non	0	0
NR	MBANG_MBOUM	BEREM	M	27	27	2019	4	Non	0	0
NR	MBANG_MBOUM	BEREM	M	40	40	2019	4	Non	0	0
NR	MBANG_MBOUM	BEREM	M	60	60	2019	4	Non	0	0
NR	MBANG_MBOUM	BEREM	M	47	47	2019	4	Non	0	0
NR	MBANG_MBOUM	BEREM	M	55	55	2019	4	Non	0	0
NR	MBANG_MBOUM	BEREM	W	56	56	2019	4	Non	0	0
NR	MBANG_MBOUM	BEREM	W	60	60	2019	4	Non	0	0
NGAOUNDERE_RURAL	MBANG_MBOUM	BEREM	Femme	30	13	0	0	Non	0	0
NGAOUNDERE_RURAL	MBANG_MBOUM	BEREM	Homme	13	13	0	0	Non	0	0
NR	MBANG_MBOUM	BEREM	W	30	30	2019	4	Non	0	0
NGAOUNDERE_RURAL	MBANG_MBOUM	BEREM	Femme	8	8	0	0	Non	0	0
NR	MBANG_MBOUM	BEREM	M	59	16	2019	4	Non	0	0
NGAOUNDERE_RURAL	MBANG_MBOUM	BEREM	Femme	14	10	0	0	Non	0	0
NR	MBANG_MBOUM	BEREM	M	9	9	2019	4	Non	0	0
NGAOUNDERE_RURAL	MBANG_MBOUM	BEREM	Femme	20	20	0	0	Non	0	0
NGAOUNDERE_RURAL	MBANG_MBOUM	BEREM	Femme	38	38	0	0	Non	0	0
NR	MBANG_MBOUM	BEREM	M	56	56	2019	4	Non	0	0
NR	MBANG_MBOUM	BEREM	W	15	15	2019	4	Non	0	0
NR	MBANG_MBOUM	BEREM	W	42	42	2019	4	Non	0	0
NGAOUNDERE_RURAL	MBANG_MBOUM	BEREM	Femme	18	2	0	0	Non	0	0
NGAOUNDERE_RURAL	MBANG_MBOUM	BEREM	Femme	10	10	0	0	Non	0	0
NGAOUNDERE_RURAL	MBANG_MBOUM	BEREM	Femme	30	20	0	0	Non	0	0
NR	MBANG_MBOUM	BEREM	W	40	6	2019	4	Non	0	0
NGAOUNDERE_RURAL	MBANG_MBOUM	BEREM	Femme	23	20	0	0	Non	0	0
NGAOUNDERE_RURAL	MBANG_MBOUM	BEREM	Homme	60	40	0	0	Non	0	0
NR	MBANG_MBOUM	BEREM	M	39	3	2019	2	Non	0	0
NR	MBANG_MBOUM	BEREM	W	12	2	2019	2	Non	0	0
NR	MBANG_MBOUM	BEREM	M	45	45	2019	4	Non	0	0
NR	MBANG_MBOUM	BEREM	M	48	48	2019	4	Non	0	0
NR	MBANG_MBOUM	BEREM	M	74	74	2019	4	Non	0	0
NGAOUNDERE_RURAL	MBANG_MBOUM	BEREM	Homme	22	22	0	0	Non	0	0
NGAOUNDERE_RURAL	MBANG_MBOUM	BEREM	Homme	20	20	0	0	Non	0	0
NGAOUNDERE_RURAL	MBANG_MBOUM	BEREM	Femme	50	50	0	0	Non	0	0
NR	MBANG_MBOUM	BEREM	M	8	8	2019	3	Non	0	0
NR	MBANG_MBOUM	BEREM	M	35	35	2019	4	Non	0	0
NR	MBANG_MBOUM	BEREM	W	20	2	2019	2	Non	0	0
NR	MBANG_MBOUM	BEREM	W	58	58	2019	4	Non	0	0
NGAOUNDERE_RURAL	MBANG_MBOUM	BEREM	Femme	30	10	0	0	Non	0	0
NR	MBANG_MBOUM	BEREM	M	57	57	2019	4	Non	0	0
NGAOUNDERE_RURAL	MBANG_MBOUM	BEREM	Homme	38	5	2020	1	Non	0	0
NGAOUNDERE_RURAL	MBANG_MBOUM	BEREM	Homme	90	90	0	0	Non	0	0
NR	MBANG_MBOUM	BEREM	M	7	7	2019	2	Non	0	0
NR	MBANG_MBOUM	BEREM	M	5	5	2019	1	Non	0	0
NR	MBANG_MBOUM	BEREM	M	32	32	2019	4	Non	0	0
NGAOUNDERE_RURAL	MBANG_MBOUM	BEREM	Femme	12	12	2018	3	Non	0	0
NR	MBANG_MBOUM	BEREM	M	44	44	2019	4	Non	0	0
NR	MBANG_MBOUM	BEREM	W	8	8	2019	1	Non	0	0
NR	MBANG_MBOUM	BEREM	W	6	6	2019	2	Non	0	0
NR	MBANG_MBOUM	BEREM	M	12	12	2019	4	Non	0	0
NR	MBANG_MBOUM	BEREM	W	11	11	2019	4	Non	0	0
NGAOUNDERE_RURAL	MBANG_MBOUM	BEREM	Femme	27	3	0	0	Non	0	0
NR	MBANG_MBOUM	BEREM	M	30	30	2019	4	Non	0	0
NR	MBANG_MBOUM	BEREM	M	37	6	2019	4	Non	0	0
NGAOUNDERE_RURAL	MBANG_MBOUM	BEREM	Homme	28	28	2018	3	Non	0	0
NR	MBANG_MBOUM	BEREM	M	80	80	2019	4	Non	0	0
NR	MBANG_MBOUM	BEREM	W	30	30	2019	4	Non	0	0
NR	MBANG_MBOUM	BEREM	M	39	39	2019	4	Non	0	0
NR	MBANG_MBOUM	BEREM	W	51	8	2019	4	Non	0	0
NGAOUNDERE_RURAL	MBANG_MBOUM	BEREM	Homme	40	5	0	0	Non	0	0
NR	MBANG_MBOUM	BEREM	W	30	30	2019	4	Non	0	0
NR	MBANG_MBOUM	BEREM	M	6	6	2019	1	Non	0	0
NR	MBANG_MBOUM	BEREM	W	40	40	2019	4	Non	0	0
NR	MBANG_MBOUM	BEREM	M	46	46	2019	4	Non	0	0
NGAOUNDERE_RURAL	MBANG_MBOUM	BEREM	Homme	27	11	0	0	Non	0	0
NGAOUNDERE_RURAL	MBANG_MBOUM	BEREM	Homme	19	7	0	0	Non	0	0
NR	MBANG_MBOUM	BEREM	W	21	21	2019	4	Non	0	0
NR	MBANG_MBOUM	BEREM	W	8	8	2019	4	Non	0	0
NGAOUNDERE_RURAL	MBANG_MBOUM	BEREM	Femme	5	5	0	0	Non	0	0
NR	MBANG_MBOUM	BEREM	M	12	12	2019	4	Non	0	0
NR	MBANG_MBOUM	BEREM	M	17	17	2019	4	Non	0	0
NR	MBANG_MBOUM	BEREM	M	20	20	2019	4	Non	0	0
NGAOUNDERE_RURAL	MBANG_MBOUM	BEREM	Femme	13	13	2017	2	Non	0	0
NR	MBANG_MBOUM	BEREM	M	10	10	2019	4	Non	0	0
NGAOUNDERE_RURAL	MBANG_MBOUM	BEREM	Homme	68	68	2018	3	Non	0	0
NGAOUNDERE_RURAL	MBANG_MBOUM	BEREM	Femme	17	17	0	0	Non	0	0
NR	MBANG_MBOUM	BEREM	M	72	72	2019	4	Non	0	0
NGAOUNDERE_RURAL	MBANG_MBOUM	BEREM	Femme	70	70	0	0	Non	0	0
NR	MBANG_MBOUM	BEREM	M	71	71	2019	4	Non	0	0
NGAOUNDERE_RURAL	MBANG_MBOUM	BEREM	Homme	18	16	0	0	Non	0	0
NGAOUNDERE_RURAL	MBANG_MBOUM	BEREM	Homme	17	3	2020	5	Non	0	0
NR	MBANG_MBOUM	BEREM	M	62	29	2019	4	Non	0	0
NGAOUNDERE_RURAL	MBANG_MBOUM	BEREM	Femme	75	75	0	0	Non	0	0
NR	MBANG_MBOUM	BEREM	W	75	75	2019	4	Non	0	0
NR	MBANG_MBOUM	BEREM	M	85	85	2019	4	Non	0	0
NGAOUNDERE_RURAL	MBANG_MBOUM	BEREM	Homme	52	52	2020	5	Non	0	0
NR	MBANG_MBOUM	BEREM	W	18	18	2019	4	Non	0	0
NGAOUNDERE_RURAL	MBANG_MBOUM	BEREM	Femme	32	1	2017	1	Non	0	0
NGAOUNDERE_RURAL	MBANG_MBOUM	BEREM	Femme	28	5	0	0	Non	0	0
NR	MBANG_MBOUM	BEREM	M	40	6	2019	3	Non	0	0
NGAOUNDERE_RURAL	MBANG_MBOUM	BEREM	Homme	20	15	0	0	Non	0	0
NGAOUNDERE_RURAL	MBANG_MBOUM	BEREM	Homme	17	17	0	0	Non	0	0
NR	MBANG_MBOUM	BEREM	W	65	65	2019	4	Non	0	0
NGAOUNDERE_RURAL	MBANG_MBOUM	BEREM	Femme	35	14	0	0	Non	0	0
NGAOUNDERE_RURAL	MBANG_MBOUM	BEREM	Femme	22	14	0	0	Non	0	0
NR	MBANG_MBOUM	BEREM	M	53	53	2019	4	Non	0	0
NGAOUNDERE_RURAL	MBANG_MBOUM	BEREM	Femme	65	65	0	0	Non	0	0
NR	MBANG_MBOUM	BEREM	M	39	5	2019	4	Non	0	0
NGAOUNDERE_RURAL	MBANG_MBOUM	BEREM	Homme	25	45	0	0	Non	0	0
NGAOUNDERE_RURAL	MBANG_MBOUM	BEREM	Femme	27	6	0	0	Non	0	0
NR	MBANG_MBOUM	BEREM	M	58	58	2019	4	Non	0	0
NR	MBANG_MBOUM	BEREM	W	10	10	2019	4	Non	0	0
NGAOUNDERE_RURAL	MBANG_MBOUM	BEREM	Homme	50	20	0	0	Non	0	0
NR	MBANG_MBOUM	BEREM	M	65	8	2019	4	Non	0	0
NGAOUNDERE_RURAL	MBANG_MBOUM	BEREM	Homme	67	67	0	0	Non	0	0
NR	MBANG_MBOUM	BEREM	M	45	10	2019	4	Non	0	0
NR	MBANG_MBOUM	BEREM	W	80	80	2019	4	Non	0	0
NGAOUNDERE_RURAL	MBANG_MBOUM	BEREM	Homme	65	65	0	0	Non	0	0
NR	MBANG_MBOUM	BEREM	W	50	50	2019	4	Non	0	0
NR	MBANG_MBOUM	BEREM	W	11	11	2019	4	Non	0	0
NR	MBANG_MBOUM	BEREM	M	62	62	2019	4	Non	0	0
NR	MBANG_MBOUM	BEREM	W	7	7	2019	2	Non	0	0
NR	MBANG_MBOUM	BEREM	W	85	85	2019	4	Non	0	0
NR	MBANG_MBOUM	BEREM	M	16	16	2019	4	Non	0	0
NR	MBANG_MBOUM	BEREM	W	29	29	2019	4	Non	0	0
NR	MBANG_MBOUM	BEREM	W	70	70	2019	4	Non	0	0
NR	MBANG_MBOUM	BEREM	W	13	13	2019	4	Non	0	0
NGAOUNDERE_RURAL	MBANG_MBOUM	BEREM	Femme	25	4	0	0	Non	0	0
NR	MBANG_MBOUM	BEREM	M	9	9	2019	4	Non	0	0
NGAOUNDERE_RURAL	MBANG_MBOUM	BEREM	Femme	25	4	0	0	Non	0	0
NR	MBANG_MBOUM	BEREM	W	58	58	2019	4	Non	0	0
NR	MBANG_MBOUM	BEREM	M	27	27	2019	4	Non	0	0
NGAOUNDERE_RURAL	MBANG_MBOUM	BEREM	Homme	6	6	2015	2	Non	0	0
NR	MBANG_MBOUM	BEREM	W	25	35	2019	4	Non	0	0
NR	MBANG_MBOUM	BEREM	M	56	56	2019	4	Non	0	0
NGAOUNDERE_RURAL	MBANG_MBOUM	BEREM	Homme	12	12	0	0	Non	0	0
NGAOUNDERE_RURAL	MBANG_MBOUM	BEREM	Homme	8	8	0	0	Non	0	0
NGAOUNDERE_RURAL	MBANG_MBOUM	BEREM	Femme	27	27	0	0	Non	0	0
NR	MBANG_MBOUM	BEREM	W	25	25	2019	4	Non	0	0
NR	MBANG_MBOUM	BEREM	M	9	9	2019	4	Non	0	0
NGAOUNDERE_RURAL	MBANG_MBOUM	BEREM	Femme	54	54	0	0	Non	0	0
NR	MBANG_MBOUM	BEREM	W	48	48	2019	4	Non	0	0
NR	MBANG_MBOUM	BEREM	W	72	72	2019	4	Non	0	0
NR	MBANG_MBOUM	BEREM	W	70	70	2019	4	Non	0	0
NR	MBANG_MBOUM	BEREM	W	70	70	2019	4	Non	0	0
NGAOUNDERE_RURAL	MBANG_MBOUM	BEREM	Femme	35	35	0	0	Non	0	0
NR	MBANG_MBOUM	BEREM	M	45	45	2019	4	Non	0	0
NR	MBANG_MBOUM	BEREM	W	26	26	2019	4	Non	0	0
NR	MBANG_MBOUM	BEREM	W	30	30	2019	4	Non	0	0
NR	MBANG_MBOUM	BEREM	W	28	28	2019	4	Non	0	0
NGAOUNDERE_RURAL	MBANG_MBOUM	BEREM	Femme	6	6	0	0	Non	0	0
NGAOUNDERE_RURAL	MBANG_MBOUM	BEREM	Femme	34	34	0	0	Non	0	0
NR	MBANG_MBOUM	BEREM	W	20	20	2019	4	Non	0	0
NGAOUNDERE_RURAL	MBANG_MBOUM	BEREM	Femme	70	70	0	0	Non	0	0
NGAOUNDERE_RURAL	MBANG_MBOUM	BEREM	Homme	62	10	0	0	Non	0	0
NGAOUNDERE_RURAL	MBANG_MBOUM	BEREM	Homme	54	54	2020	5	Non	0	0
NR	MBANG_MBOUM	BEREM	W	56	56	2019	4	Non	0	0
NR	MBANG_MBOUM	BEREM	W	70	70	2019	4	Non	0	0
NGAOUNDERE_RURAL	MBANG_MBOUM	BEREM	Homme	85	85	0	0	Non	0	0
NGAOUNDERE_RURAL	MBANG_MBOUM	BEREM	Femme	32	13	2015	0	Non	0	0
NGAOUNDERE_RURAL	MBANG_MBOUM	BEREM	Femme	45	10	0	0	Non	0	0
NR	MBANG_MBOUM	BEREM	W	50	9	2019	4	Non	0	0
NGAOUNDERE_RURAL	MBANG_MBOUM	BEREM	Femme	25	9	0	0	Non	0	0
NGAOUNDERE_RURAL	MBANG_MBOUM	BEREM	Femme	35	1	0	0	Non	0	0
NGAOUNDERE_RURAL	MBANG_MBOUM	BEREM	Femme	76	76	0	0	Non	0	0
NGAOUNDERE_RURAL	MBANG_MBOUM	BEREM	Homme	71	71	0	0	Non	0	0
NR	MBANG_MBOUM	BEREM	M	14	14	2019	4	Non	0	0
NR	MBANG_MBOUM	BEREM	M	16	16	2019	4	Non	0	0
NR	MBANG_MBOUM	BEREM	M	16	16	2019	4	Non	0	0
NR	MBANG_MBOUM	BEREM	M	44	44	2019	4	Non	0	0
NR	MBANG_MBOUM	BEREM	W	8	3	2019	3	Non	0	0
NR	MBANG_MBOUM	BEREM	M	52	52	2019	4	Non	0	0
NR	MBANG_MBOUM	BEREM	W	36	4	2019	4	Non	0	0
NGAOUNDERE_RURAL	MBANG_MBOUM	BEREM	Homme	57	4	0	0	Non	0	0
NR	MBANG_MBOUM	BEREM	M	53	53	2019	4	Non	0	0
NR	MBANG_MBOUM	BEREM	W	28	28	2019	4	Non	0	0
NGAOUNDERE_RURAL	MBANG_MBOUM	BEREM	Femme	46	7	0	0	Non	0	0
NR	MBANG_MBOUM	BEREM	M	8	8	2019	4	Non	0	0
NR	MBANG_MBOUM	BEREM	W	13	13	2019	4	Non	0	0
NGAOUNDERE_RURAL	MBANG_MBOUM	BEREM	Femme	13	13	0	0	Non	0	0
NR	MBANG_MBOUM	BEREM	M	7	7	2019	2	Non	0	0
NR	MBANG_MBOUM	BEREM	M	9	9	2019	4	Non	0	0
NR	MBANG_MBOUM	BEREM	W	16	5	2019	4	Non	0	0
NR	MBANG_MBOUM	BEREM	W	18	5	2019	4	Non	0	0
NR	MBANG_MBOUM	BEREM	W	11	11	2019	4	Non	0	0
NR	MBANG_MBOUM	BEREM	W	13	13	2019	4	Non	0	0
NR	MBANG_MBOUM	BEREM	W	6	6	2019	2	Non	0	0
NR	MBANG_MBOUM	BEREM	W	25	4	2019	4	Non	0	0
NGAOUNDERE_RURAL	MBANG_MBOUM	BEREM	Femme	7	7	0	0	Non	0	0
NR	MBANG_MBOUM	BEREM	W	23	23	2019	1	Non	0	0
NGAOUNDERE_RURAL	MBANG_MBOUM	BEREM	Homme	6	6	0	0	Non	0	0
NGAOUNDERE_RURAL	MBANG_MBOUM	BEREM	Homme	9	2	0	0	Non	0	0
NGAOUNDERE_RURAL	MBANG_MBOUM	BEREM	Femme	24	5	0	0	Non	0	0
NGAOUNDERE_RURAL	MBANG_MBOUM	BEREM	Femme	9	4	0	0	Non	0	0
NGAOUNDERE_RURAL	MBANG_MBOUM	BEREM	Femme	25	4	0	0	Non	0	0
NR	MBANG_MBOUM	BEREM	M	35	35	2019	4	Non	0	0
NR	MBANG_MBOUM	BEREM	W	52	52	2019	4	Non	0	0
NR	MBANG_MBOUM	BEREM	M	30	4	2019	4	Non	0	0
NGAOUNDERE_RURAL	MBANG_MBOUM	BEREM	Homme	41	1	0	0	Non	0	0
NGAOUNDERE_RURAL	MBANG_MBOUM	BEREM	Femme	35	6	0	0	Non	0	0
NGAOUNDERE_RURAL	MBANG_MBOUM	BEREM	Femme	16	3	0	0	Non	0	0
NGAOUNDERE_RURAL	MBANG_MBOUM	BEREM	Homme	18	4	0	0	Non	0	0
NGAOUNDERE_RURAL	MBANG_MBOUM	BEREM	Homme	23	23	0	0	Non	0	0
NGAOUNDERE_RURAL	MBANG_MBOUM	BEREM	Femme	10	10	0	0	Non	0	0
NGAOUNDERE_RURAL	MBANG_MBOUM	BEREM	Femme	24	2	0	0	Non	0	0
NR	MBANG_MBOUM	BEREM	W	34	34	2019	4	Non	0	0
NGAOUNDERE_RURAL	MBANG_MBOUM	BEREM	Homme	38	7	0	0	Non	0	0
NGAOUNDERE_RURAL	MBANG_MBOUM	BEREM	Femme	11	11	0	0	Non	0	0
NR	MBANG_MBOUM	BEREM	M	7	7	2019	3	Non	0	0
NR	MBANG_MBOUM	BEREM	M	7	7	2019	3	Non	0	0
NGAOUNDERE_RURAL	MBANG_MBOUM	BEREM	Femme	45	45	0	0	Non	0	0
NGAOUNDERE_RURAL	MBANG_MBOUM	BEREM	Femme	21	21	0	0	Non	0	0
NR	MBANG_MBOUM	BEREM	M	65	65	2019	4	Non	0	0
NGAOUNDERE_RURAL	MBANG_MBOUM	BEREM	Femme	35	10	0	0	Non	0	0
NGAOUNDERE_RURAL	MBANG_MBOUM	BEREM	Homme	35	10	0	0	Non	0	0
NGAOUNDERE_RURAL	MBANG_MBOUM	BEREM	Homme	30	17	0	0	Non	0	0
NGAOUNDERE_RURAL	MBANG_MBOUM	BEREM	Homme	24	5	0	0	Non	0	0
NR	MBANG_MBOUM	BEREM	W	30	3	2019	3	Non	0	0
NR	MBANG_MBOUM	BEREM	W	10	3	2019	3	Non	0	0
NR	MBANG_MBOUM	BEREM	M	43	8	2019	4	Non	0	0
NR	MBANG_MBOUM	BEREM	W	6	6	2019	2	Non	0	0
NR	MBANG_MBOUM	BEREM	W	46	8	2019	4	Non	0	0
NR	MBANG_MBOUM	BEREM	W	23	5	2019	4	Non	0	0
NGAOUNDERE_RURAL	MBANG_MBOUM	BEREM	Homme	25	4	2018	3	Non	0	0
NR	MBANG_MBOUM	BEREM	W	55	55	2019	4	Non	0	0
NR	MBANG_MBOUM	BEREM	W	32	32	2019	4	Non	0	0
NGAOUNDERE_RURAL	MBANG_MBOUM	BEREM	Femme	85	10	0	0	Non	0	0
NGAOUNDERE_RURAL	MBANG_MBOUM	BEREM	Femme	35	10	0	0	Non	0	0
NGAOUNDERE_RURAL	MBANG_MBOUM	BEREM	Femme	30	10	0	0	Non	0	0
NGAOUNDERE_RURAL	MBANG_MBOUM	BEREM	Femme	20	20	0	0	Non	0	0
NR	MBANG_MBOUM	BEREM	M	60	60	2019	4	Non	0	0
NGAOUNDERE_RURAL	MBANG_MBOUM	BEREM	Homme	53	5	2015	1	Non	0	0
NGAOUNDERE_RURAL	MBANG_MBOUM	BEREM	Femme	15	15	0	0	Non	0	0
NGAOUNDERE_RURAL	MBANG_MBOUM	BEREM	Femme	9	3	0	0	Non	0	0
NGAOUNDERE_RURAL	MBANG_MBOUM	BEREM	Femme	33	3	0	0	Non	0	0
NGAOUNDERE_RURAL	MBANG_MBOUM	BEREM	Femme	50	50	0	0	Non	0	0
NR	MBANG_MBOUM	BEREM	W	11	10	2019	4	Non	0	0
NR	MBANG_MBOUM	BEREM	M	15	3	2019	4	Non	0	0
NR	MBANG_MBOUM	BEREM	W	17	17	2019	4	Non	0	0
NGAOUNDERE_RURAL	MBANG_MBOUM	BEREM	Homme	25	4	2017	1	Non	0	0
NGAOUNDERE_RURAL	MBANG_MBOUM	BEREM	Femme	35	5	0	0	Non	0	0
NR	MBANG_MBOUM	BEREM	M	8	5	2019	3	Non	0	0
NGAOUNDERE_RURAL	MBANG_MBOUM	BEREM	Homme	14	5	2017	2	Non	0	0
NGAOUNDERE_RURAL	MBANG_MBOUM	BEREM	Homme	16	3	2017	3	Non	0	0
NR	MBANG_MBOUM	BEREM	M	12	12	2019	4	Non	0	0
NR	MBANG_MBOUM	BEREM	M	18	5	2019	4	Non	0	0
NR	MBANG_MBOUM	BEREM	W	16	16	2019	4	Non	0	0
NGAOUNDERE_RURAL	MBANG_MBOUM	BEREM	Homme	6	6	0	0	Non	0	0
NR	MBANG_MBOUM	BEREM	W	13	3	2019	4	Non	0	0
NR	MBANG_MBOUM	BEREM	M	35	35	2019	4	Non	0	0
NGAOUNDERE_RURAL	MBANG_MBOUM	BEREM	Femme	38	38	0	0	Non	0	0
NR	MBANG_MBOUM	BEREM	W	55	55	2019	4	Non	0	0
NGAOUNDERE_RURAL	MBANG_MBOUM	BEREM	Femme	14	14	0	0	Non	0	0
NR	MBANG_MBOUM	BEREM	M	83	83	2019	4	Non	0	0
NR	MBANG_MBOUM	BEREM	M	68	68	2019	4	Non	0	0
NR	MBANG_MBOUM	BEREM	M	95	95	2019	4	Non	0	0
NR	MBANG_MBOUM	BEREM	M	60	60	2019	4	Non	0	0
NGAOUNDERE_RURAL	MBANG_MBOUM	BEREM	Homme	37	10	0	0	Non	0	0
NR	MBANG_MBOUM	BEREM	W	50	50	2019	4	Non	0	0
NR	MBANG_MBOUM	BEREM	W	45	45	2019	4	Non	0	0
NGAOUNDERE_RURAL	MBANG_MBOUM	BEREM	Femme	50	50	2019	0	Non	0	0
NR	MBANG_MBOUM	BEREM	W	30	30	2019	4	Non	0	0
NGAOUNDERE_RURAL	MBANG_MBOUM	BEREM	Femme	6	6	0	0	Non	0	0
NGAOUNDERE_RURAL	MBANG_MBOUM	BEREM	Femme	18	18	0	0	Non	0	0
NGAOUNDERE_RURAL	MBANG_MBOUM	BEREM	Femme	20	20	0	0	Non	0	0
NGAOUNDERE_RURAL	MBANG_MBOUM	BEREM	Femme	6	6	0	0	Non	0	0
NGAOUNDERE_RURAL	MBANG_MBOUM	BEREM	Homme	30	3	0	0	Non	0	0
NGAOUNDERE_RURAL	MBANG_MBOUM	BEREM	Femme	17	17	0	0	Non	0	0
NGAOUNDERE_RURAL	MBANG_MBOUM	BEREM	Femme	40	40	0	0	Non	0	0
NGAOUNDERE_RURAL	MBANG_MBOUM	BEREM	Homme	70	70	0	0	Non	0	0
NR	MBANG_MBOUM	BEREM	M	70	70	2019	4	Non	0	0
NR	MBANG_MBOUM	BEREM	M	49	10	2019	4	Non	0	0
NR	MBANG_MBOUM	BEREM	M	35	35	2019	4	Non	0	0
NGAOUNDERE_RURAL	MBANG_MBOUM	BEREM	Femme	57	57	0	0	Non	0	0
NR	MBANG_MBOUM	BEREM	W	36	36	2019	4	Non	0	0
NR	MBANG_MBOUM	BEREM	M	37	8	2019	4	Non	0	0
NGAOUNDERE_RURAL	MBANG_MBOUM	BEREM	Homme	38	10	2018	3	Non	0	0
NR	MBANG_MBOUM	BEREM	M	38	11	2019	4	Non	0	0
NR	MBANG_MBOUM	BEREM	M	14	11	2019	4	Non	0	0
NGAOUNDERE_RURAL	MBANG_MBOUM	BEREM	Femme	35	10	0	0	Non	0	0
NR	MBANG_MBOUM	BEREM	W	30	30	2019	4	Non	0	0
NGAOUNDERE_RURAL	MBANG_MBOUM	BEREM	Femme	40	40	0	0	Non	0	0
NGAOUNDERE_RURAL	MBANG_MBOUM	BEREM	Femme	15	15	0	0	Non	0	0
NGAOUNDERE_RURAL	MBANG_MBOUM	BEREM	Femme	14	14	0	0	Non	0	0
NGAOUNDERE_RURAL	MBANG_MBOUM	BEREM	Femme	42	42	0	0	Non	0	0
NR	MBANG_MBOUM	BEREM	M	56	56	2019	4	Non	0	0
NR	MBANG_MBOUM	BEREM	M	16	16	2019	4	Non	0	0
NGAOUNDERE_RURAL	MBANG_MBOUM	BEREM	Femme	70	10	0	0	Non	0	0
NR	MBANG_MBOUM	BEREM	W	55	10	2019	4	Non	0	0
NR	MBANG_MBOUM	BEREM	M	24	24	2019	4	Non	0	0
NR	MBANG_MBOUM	BEREM	M	70	70	2019	4	Non	0	0
NR	MBANG_MBOUM	BEREM	M	18	11	2019	4	Non	0	0
NGAOUNDERE_RURAL	MBANG_MBOUM	BEREM	Femme	7	7	0	0	Non	0	0
NGAOUNDERE_RURAL	MBANG_MBOUM	BEREM	Femme	28	28	0	0	Non	0	0
NGAOUNDERE_RURAL	MBANG_MBOUM	BEREM	Homme	55	55	0	0	Non	0	0
NR	MBANG_MBOUM	BEREM	M	31	13	2019	4	Non	0	0
NGAOUNDERE_RURAL	MBANG_MBOUM	BEREM	Homme	33	1	2015	0	Non	0	0
NGAOUNDERE_RURAL	MBANG_MBOUM	BEREM	Femme	20	2	0	0	Non	0	0
NGAOUNDERE_RURAL	MBANG_MBOUM	BEREM	Femme	13	13	0	0	Non	0	0
NGAOUNDERE_RURAL	MBANG_MBOUM	BEREM	Femme	7	7	0	0	Non	0	0
NGAOUNDERE_RURAL	MBANG_MBOUM	BEREM	Homme	6	6	0	0	Non	0	0
NGAOUNDERE_RURAL	MBANG_MBOUM	BEREM	Femme	30	16	0	0	Non	0	0
NR	NGANHA	NGANHA	M	75	75	2019	4	Non	0	0
NR	NGANHA	NGANHA	M	54	54	2019	4	Non	0	0
NR	NGANHA	NGANHA	M	63	63	2019	4	Non	0	0
NR	NGANHA	NGANHA	M	62	62	2019	4	Non	0	0
NR	NGANHA	NGANHA	M	55	55	2019	4	Non	0	0
NR	NGANHA	NGANHA	M	57	57	2019	4	Non	0	0
NR	NGANHA	NGANHA	M	57	57	2019	4	Non	0	0
NR	NGANHA	NGANHA	M	80	80	2019	4	Non	0	0
NR	NGANHA	NGANHA	M	42	42	2019	4	Non	0	0
NR	NGANHA	NGANHA	M	40	40	2019	4	Non	0	0
NR	NGANHA	NGANHA	M	37	37	2019	4	Non	0	0
NR	NGANHA	NGANHA	M	25	25	2019	4	Non	0	0
NR	NGANHA	NGANHA	M	18	18	2019	4	Non	0	0
NGAOUNDERE_RURAL	NGANHA	NGANHA	Homme	33	0	2020	5	Non	0	0
NR	NGANHA	NGANHA	M	18	18	2019	4	Non	0	0
NR	NGANHA	NGANHA	M	45	45	2019	4	Non	0	0
NR	NGANHA	NGANHA	M	51	51	2019	4	Non	0	0
NGAOUNDERE_RURAL	NGANHA	NGANHA	Homme	38	38	2018	3	Non	0	0
NGAOUNDERE_RURAL	NGANHA	NGANHA	Homme	25	17	2017	2	Non	0	0
NR	NGANHA	NGANHA	M	39	39	2019	4	Non	0	0
NR	NGANHA	NGANHA	W	65	65	2019	4	Non	0	0
NR	NGANHA	NGANHA	M	35	35	2019	4	Non	0	0
NR	NGANHA	NGANHA	M	44	44	2019	4	Non	0	0
NGAOUNDERE_RURAL	NGANHA	NGANHA	Homme	20	10	0	0	Non	0	0
NGAOUNDERE_RURAL	NGANHA	NGANHA	Homme	60	16	2015	0	Non	0	0
NGAOUNDERE_RURAL	NGANHA	NGANHA	Femme	8	8	0	0	Non	0	0
NR	NGANHA	NGANHA	M	27	27	2019	4	Non	0	0
NR	NGANHA	NGANHA	M	55	55	2019	4	Non	0	0
NR	NGANHA	NGANHA	W	60	60	2019	4	Non	0	0
NR	NGANHA	NGANHA	W	35	30	2019	4	Non	0	0
NR	NGANHA	NGANHA	W	38	38	2019	4	Non	0	0
NR	NGANHA	NGANHA	M	48	14	2019	4	Non	0	0
NR	NGANHA	NGANHA	M	49	4	2019	4	Non	0	0
NR	NGANHA	NGANHA	W	35	5	2019	4	Non	0	0
NGAOUNDERE_RURAL	NGANHA	NGANHA	Femme	38	38	2015	0	Non	0	0
NR	NGANHA	NGANHA	W	40	40	2019	4	Non	0	0
NR	NGANHA	NGANHA	M	25	25	2019	4	Non	0	0
NGAOUNDERE_RURAL	NGANHA	NGANHA	Homme	24	24	0	0	Non	0	0
NGAOUNDERE_RURAL	NGANHA	NGANHA	Homme	18	18	2018	3	Non	0	0
NR	NGANHA	NGANHA	M	30	30	2019	4	Non	0	0
NR	NGANHA	NGANHA	M	56	56	2019	4	Non	0	0
NR	NGANHA	NGANHA	W	32	4	2019	4	Non	0	0
NGAOUNDERE_RURAL	NGANHA	NGANHA	Femme	25	0	2020	1	Non	0	0
NR	NGANHA	NGANHA	M	60	60	2019	4	Non	0	0
NGAOUNDERE_RURAL	NGANHA	NGANHA	Homme	22	22	0	0	Non	0	0
NR	NGANHA	NGANHA	M	47	47	2019	4	Non	0	0
NR	NGANHA	NGANHA	M	27	27	2019	2	Non	0	0
NR	NGANHA	NGANHA	W	27	6	2019	4	Non	0	0
NR	NGANHA	NGANHA	W	19	10	2019	1	Non	0	0
NR	NGANHA	NGANHA	M	24	12	2019	4	Non	0	0
NR	NGANHA	NGANHA	W	30	30	2019	4	Non	0	0
NR	NGANHA	NGANHA	W	17	17	2019	4	Non	0	0
NR	NGANHA	NGANHA	W	75	75	2019	4	Non	0	0
NR	NGANHA	NGANHA	W	80	80	2019	1	Non	0	0
NR	NGANHA	NGANHA	W	8	8	2019	3	Non	0	0
NR	NGANHA	NGANHA	M	55	10	2019	2	Non	0	0
NR	NGANHA	NGANHA	W	6	6	2019	1	Non	0	0
NR	NGANHA	NGANHA	W	11	11	2019	4	Non	0	0
NR	NGANHA	NGANHA	M	10	10	2019	4	Non	0	0
NR	NGANHA	NGANHA	M	6	6	2019	1	Non	0	0
NGAOUNDERE_RURAL	NGANHA	NGANHA	Homme	5	5	0	0	Non	0	0
NGAOUNDERE_RURAL	NGANHA	NGANHA	Homme	32	21	2017	2	Non	0	0
NGAOUNDERE_RURAL	NGANHA	NGANHA	Homme	19	19	2016	0	Non	0	0
NR	NGANHA	NGANHA	M	45	45	2019	4	Non	0	0
NR	NGANHA	NGANHA	W	7	7	2019	1	Non	0	0
NR	NGANHA	NGANHA	W	10	10	2019	4	Non	0	0
NGAOUNDERE_RURAL	NGANHA	NGANHA	Femme	8	5	2017	2	Non	0	0
NR	NGANHA	NGANHA	W	48	48	2019	4	Non	0	0
NGAOUNDERE_RURAL	NGANHA	NGANHA	Homme	12	12	0	0	Non	0	0
NGAOUNDERE_RURAL	NGANHA	NGANHA	Homme	5	5	0	0	Non	0	0
NGAOUNDERE_RURAL	NGANHA	NGANHA	Femme	35	7	2017	2	Non	0	0
NR	NGANHA	NGANHA	W	12	12	2019	4	Non	0	0
NR	NGANHA	NGANHA	W	9	9	2019	3	Non	0	0
NR	NGANHA	NGANHA	W	10	10	2019	4	Non	0	0
NR	NGANHA	NGANHA	W	56	56	2019	4	Non	0	0
NR	NGANHA	NGANHA	W	63	63	2019	4	Non	0	0
NR	NGANHA	NGANHA	W	27	10	2019	4	Non	0	0
NR	NGANHA	NGANHA	M	61	61	2019	4	Non	0	0
NR	NGANHA	NGANHA	M	53	53	2019	4	Non	0	0
NR	NGANHA	NGANHA	W	35	35	2019	4	Non	0	0
NR	NGANHA	NGANHA	W	65	65	2019	4	Non	0	0
NGAOUNDERE_RURAL	NGANHA	NGANHA	Homme	47	2019	0	4	Non	0	0
NR	NGANHA	NGANHA	M	85	85	2019	4	Non	0	0
NR	NGANHA	NGANHA	M	70	70	2019	4	Non	0	0
NR	NGANHA	NGANHA	M	65	65	2019	4	Non	0	0
NR	NGANHA	NGANHA	M	53	53	2019	4	Non	0	0
NR	NGANHA	NGANHA	M	72	72	2019	4	Non	0	0
NR	NGANHA	NGANHA	M	52	52	2019	4	Non	0	0
NR	NGANHA	NGANHA	W	39	39	2019	4	Non	0	0
NR	NGANHA	NGANHA	W	40	40	2019	4	Non	0	0
NR	NGANHA	NGANHA	M	14	14	2019	4	Non	0	0
NGAOUNDERE_RURAL	NGANHA	NGANHA	Homme	6	6	0	0	Non	0	0
NGAOUNDERE_RURAL	NGANHA	NGANHA	Homme	19	12	2018	3	Non	0	0
NR	NGANHA	NGANHA	M	12	12	2019	4	Non	0	0
NR	NGANHA	NGANHA	W	70	70	2019	4	Non	0	0
NR	NGANHA	NGANHA	W	47	47	2019	4	Non	0	0
NGAOUNDERE_RURAL	NGANHA	NGANHA	Femme	23	10	0	0	Non	0	0
NR	NGANHA	NGANHA	W	7	7	2019	2	Non	0	0
NR	NGANHA	NGANHA	W	15	15	2019	4	Non	0	0
NGAOUNDERE_RURAL	NGANHA	NGANHA	Femme	14	14	0	0	Non	0	0
NR	NGANHA	NGANHA	M	67	67	2019	3	Non	0	0
NR	NGANHA	NGANHA	W	67	67	2019	4	Non	0	0
NR	NGANHA	NGANHA	M	77	77	2019	4	Non	0	0
NR	NGANHA	NGANHA	W	85	85	2019	4	Non	0	0
NGAOUNDERE_RURAL	NGANHA	NGANHA	Femme	6	6	0	0	Non	0	0
NGAOUNDERE_RURAL	NGANHA	NGANHA	Femme	65	65	2018	3	Non	0	0
NR	NGANHA	NGANHA	W	65	65	2019	4	Non	0	0
NGAOUNDERE_RURAL	NGANHA	NGANHA	Homme	27	27	2018	3	Non	0	0
NR	NGANHA	NGANHA	M	20	7	2019	4	Non	0	0
NGAOUNDERE_RURAL	NGANHA	NGANHA	Homme	90	30	2018	3	Non	0	0
NR	NGANHA	NGANHA	M	12	12	2019	4	Non	0	0
NGAOUNDERE_RURAL	NGANHA	NGANHA	Homme	90	90	2015	0	Non	0	0
NR	NGANHA	NGANHA	M	8	3	2019	3	Non	0	0
NGAOUNDERE_RURAL	NGANHA	NGANHA	Femme	10	3	0	0	Non	0	0
NGAOUNDERE_RURAL	NGANHA	NGANHA	Femme	95	95	2015	0	Non	0	0
NR	NGANHA	NGANHA	M	45	45	2019	4	Non	0	0
NGAOUNDERE_RURAL	NGANHA	NGANHA	Femme	23	23	2018	1	Non	0	0
NGAOUNDERE_RURAL	NGANHA	NGANHA	Femme	7	7	0	0	Non	0	0
NR	NGANHA	NGANHA	W	35	35	2019	4	Non	0	0
NGAOUNDERE_RURAL	NGANHA	NGANHA	Femme	20	20	0	0	Non	0	0
NGAOUNDERE_RURAL	NGANHA	NGANHA	Femme	28	20	0	0	Non	0	0
NR	NGANHA	NGANHA	W	17	17	2019	4	Non	0	0
NGAOUNDERE_RURAL	NGANHA	NGANHA	Femme	16	16	0	0	Non	0	0
NGAOUNDERE_RURAL	NGANHA	NGANHA	Femme	50	50	2018	3	Non	0	0
NR	NGANHA	NGANHA	W	8	8	2019	3	Non	0	0
NGAOUNDERE_RURAL	NGANHA	NGANHA	Femme	29	0	2017	0	Non	0	0
NR	NGANHA	NGANHA	W	20	2	2019	5	Non	0	0
NR	NGANHA	NGANHA	W	12	12	2019	4	Non	0	0
NR	NGANHA	NGANHA	W	9	9	2019	4	Non	0	0
NR	NGANHA	NGANHA	W	8	8	2019	3	Non	0	0
NR	NGANHA	NGANHA	W	7	7	2019	2	Non	0	0
NR	NGANHA	NGANHA	W	11	11	2019	4	Non	0	0
NGAOUNDERE_RURAL	NGANHA	NGANHA	Femme	10	10	0	0	Non	0	0
NR	NGANHA	NGANHA	W	9	9	2019	4	Non	0	0
NR	NGANHA	NGANHA	M	7	7	2019	2	Non	0	0
NR	NGANHA	NGANHA	W	11	11	2019	4	Non	0	0
NR	NGANHA	NGANHA	W	66	66	2019	4	Non	0	0
NR	NGANHA	NGANHA	W	40	40	2019	4	Non	0	0
NR	NGANHA	NGANHA	M	15	15	2019	4	Non	0	0
NR	NGANHA	NGANHA	W	15	15	2019	4	Non	0	0
NR	NGANHA	NGANHA	W	20	20	2019	4	Non	0	0
NR	NGANHA	NGANHA	M	49	10	2019	4	Non	0	0
NR	NGANHA	NGANHA	M	45	45	2019	4	Non	0	0
NGAOUNDERE_RURAL	NGANHA	NGANHA	Homme	31	1	0	0	Non	0	0
NGAOUNDERE_RURAL	NGANHA	NGANHA	Homme	32	1	0	0	Non	1	3
NGAOUNDERE_RURAL	NGANHA	NGANHA	Homme	36	1	2018	3	Non	0	0
NGAOUNDERE_RURAL	NGANHA	NGANHA	Femme	30	1	0	0	Non	0	0
NGAOUNDERE_RURAL	NGANHA	NGANHA	Femme	6	1	0	0	Non	0	0
NR	NGANHA	NGANHA	W	28	28	2019	4	Non	0	0
NR	NGANHA	NGANHA	W	13	13	2019	4	Non	0	0
NR	NGANHA	NGANHA	W	18	18	2019	4	Non	0	0
NR	NGANHA	NGANHA	M	13	13	2019	4	Non	0	0
NR	NGANHA	NGANHA	M	7	7	2019	4	Non	0	0
NR	NGANHA	NGANHA	M	6	6	2019	1	Non	0	0
NR	NGANHA	NGANHA	M	6	6	2019	1	Non	0	0
NR	NGANHA	NGANHA	W	7	7	2019	2	Non	0	0
NR	NGANHA	NGANHA	W	7	7	2019	2	Non	0	0
NR	NGANHA	NGANHA	W	7	7	2019	2	Non	0	0
NR	NGANHA	NGANHA	M	8	8	2019	3	Non	0	0
NR	NGANHA	NGANHA	W	15	15	2019	5	Non	0	0
NR	NGANHA	NGANHA	W	66	66	2019	4	Non	0	0
NR	NGANHA	NGANHA	M	12	12	2019	4	Non	0	0
NR	NGANHA	NGANHA	M	15	15	2019	4	Non	0	0
NR	NGANHA	NGANHA	M	11	11	2019	4	Non	0	0
NR	NGANHA	NGANHA	M	48	48	2019	4	Non	0	0
NR	NGANHA	NGANHA	M	7	7	2019	2	Non	0	0
NR	NGANHA	NGANHA	M	8	8	2019	3	Non	0	0
NR	NGANHA	NGANHA	W	55	55	2019	4	Non	0	0
NGAOUNDERE_RURAL	NGANHA	NGANHA	Femme	40	2	2017	1	Non	0	0
NR	NGANHA	NYASSAR	M	19	30	2019	4	Non	0	0
NGAOUNDERE_RURAL	NGANHA	NYASSAR	Homme	55	55	2018	3	Non	0	0
NR	NGANHA	NYASSAR	M	55	55	2019	4	Non	0	0
NGAOUNDERE_RURAL	NGANHA	NYASSAR	Homme	80	80	0	0	Non	0	0
NGAOUNDERE_RURAL	NGANHA	NYASSAR	Homme	47	10	0	0	Non	0	0
NR	NGANHA	NYASSAR	M	69	69	2019	4	Non	0	0
NR	NGANHA	NYASSAR	M	45	45	2019	4	Non	0	0
NR	NGANHA	NYASSAR	M	70	70	2019	4	Non	0	0
NR	NGANHA	NYASSAR	M	48	48	2019	4	Non	0	0
NGAOUNDERE_RURAL	NGANHA	NYASSAR	Homme	18	18	0	0	Non	0	0
NGAOUNDERE_RURAL	NGANHA	NYASSAR	Homme	33	33	0	0	Non	0	0
NR	NGANHA	NYASSAR	M	49	49	2019	4	Non	0	0
NR	NGANHA	NYASSAR	W	36	36	2019	4	Non	0	0
NR	NGANHA	NYASSAR	W	25	25	2019	4	Non	0	0
NR	NGANHA	NYASSAR	M	93	93	2019	4	Non	0	0
NR	NGANHA	NYASSAR	M	95	95	2019	4	Non	0	0
NR	NGANHA	NYASSAR	M	50	50	2019	4	Non	0	0
NGAOUNDERE_RURAL	NGANHA	NYASSAR	Homme	32	32	0	0	Non	0	0
NGAOUNDERE_RURAL	NGANHA	NYASSAR	Femme	96	96	0	0	Non	0	0
NGAOUNDERE_RURAL	NGANHA	NYASSAR	Homme	88	88	0	0	Non	0	0
NR	NGANHA	NYASSAR	M	66	66	2019	4	Non	0	0
NR	NGANHA	NYASSAR	M	75	75	2019	4	Non	0	0
NR	NGANHA	NYASSAR	M	28	28	2019	1	Non	0	0
NR	NGANHA	NYASSAR	M	50	50	2019	4	Non	0	0
NR	NGANHA	NYASSAR	M	43	43	2019	4	Non	0	0
NGAOUNDERE_RURAL	NGANHA	NYASSAR	Femme	70	70	0	0	Non	0	0
NGAOUNDERE_RURAL	NGANHA	NYASSAR	Homme	75	75	2017	2	Non	0	0
NR	NGANHA	NYASSAR	W	25	25	2019	4	Non	0	0
NGAOUNDERE_RURAL	NGANHA	NYASSAR	Homme	50	50	0	0	Non	0	0
NR	NGANHA	NYASSAR	W	65	65	2019	4	Non	0	0
NR	NGANHA	NYASSAR	M	27	27	2019	4	Non	0	0
NGAOUNDERE_RURAL	NGANHA	NYASSAR	Homme	50	50	0	0	Non	0	0
NR	NGANHA	NYASSAR	M	43	43	2019	4	Non	0	0
NGAOUNDERE_RURAL	NGANHA	NYASSAR	Homme	28	28	0	0	Non	0	0
NR	NGANHA	NYASSAR	M	35	35	2019	4	Non	0	0
NR	NGANHA	NYASSAR	M	30	30	2019	1	Non	0	0
NR	NGANHA	NYASSAR	M	27	27	2019	4	Non	0	0
NGAOUNDERE_RURAL	NGANHA	NYASSAR	Femme	21	7	2015	4	Non	0	0
NR	NGANHA	NYASSAR	M	36	36	2019	4	Non	0	0
NGAOUNDERE_RURAL	NGANHA	NYASSAR	Homme	35	35	0	0	Non	0	0
NR	NGANHA	NYASSAR	W	40	40	2019	4	Non	0	0
NGAOUNDERE_RURAL	NGANHA	NYASSAR	Homme	7	7	0	0	Non	0	0
NR	NGANHA	NYASSAR	M	13	13	2019	4	Non	0	0
NR	NGANHA	NYASSAR	M	13	13	2019	4	Non	0	0
NR	NGANHA	NYASSAR	M	17	17	2019	4	Non	0	0
NR	NGANHA	NYASSAR	M	65	65	2019	4	Non	0	0
NR	NGANHA	NYASSAR	W	22	22	2019	4	Non	0	0
NR	NGANHA	NYASSAR	M	25	25	2019	4	Non	0	0
NGAOUNDERE_RURAL	NGANHA	NYASSAR	Femme	85	85	0	0	Non	0	0
NR	NGANHA	NYASSAR	M	19	17	2019	4	Non	0	0
NR	NGANHA	NYASSAR	M	40	40	2019	4	Non	0	0
NR	NGANHA	NYASSAR	W	9	9	2019	4	Non	0	0
NR	NGANHA	NYASSAR	M	8	8	2019	3	Non	0	0
NR	NGANHA	NYASSAR	M	34	34	2019	4	Non	0	0
NGAOUNDERE_RURAL	NGANHA	NYASSAR	Femme	21	21	0	0	Non	0	0
NGAOUNDERE_RURAL	NGANHA	NYASSAR	Femme	22	5	0	0	Non	0	0
NR	NGANHA	NYASSAR	W	22	22	2019	4	Non	0	0
NR	NGANHA	NYASSAR	W	16	16	2019	4	Non	0	0
NR	NGANHA	NYASSAR	M	13	13	2019	4	Non	0	0
NR	NGANHA	NYASSAR	W	36	36	2019	4	Non	0	0
NGAOUNDERE_RURAL	NGANHA	NYASSAR	Femme	40	40	0	0	Non	0	0
NGAOUNDERE_RURAL	NGANHA	NYASSAR	Femme	30	30	0	0	Non	0	0
NGAOUNDERE_RURAL	NGANHA	NYASSAR	Femme	50	50	0	0	Non	0	0
NGAOUNDERE_RURAL	NGANHA	NYASSAR	Femme	44	44	0	0	Non	0	0
NR	NGANHA	NYASSAR	M	22	1	2019	4	Non	0	0
NGAOUNDERE_RURAL	NGANHA	NYASSAR	Homme	42	3	2018	3	Non	0	0
NR	NGANHA	NYASSAR	W	18	18	2019	4	Non	0	0
NGAOUNDERE_RURAL	NGANHA	NYASSAR	Homme	20	20	0	0	Non	0	0
NR	NGANHA	NYASSAR	W	15	15	2019	4	Non	0	0
NR	NGANHA	NYASSAR	M	30	30	2019	4	Non	0	0
NGAOUNDERE_RURAL	NGANHA	NYASSAR	Femme	45	45	0	0	Non	0	0
NGAOUNDERE_RURAL	NGANHA	NYASSAR	Femme	25	25	0	0	Non	0	0
NGAOUNDERE_RURAL	NGANHA	NYASSAR	Homme	20	20	2017	3	Non	0	0
NR	NGANHA	NYASSAR	M	30	30	2019	4	Non	0	0
NGAOUNDERE_RURAL	NGANHA	NYASSAR	Femme	100	100	0	0	Non	0	0
NR	NGANHA	NYASSAR	M	40	40	2019	4	Non	0	0
NR	NGANHA	NYASSAR	M	22	22	2019	4	Non	0	0
NGAOUNDERE_RURAL	NGANHA	NYASSAR	Femme	80	80	0	0	Non	0	0
NR	NGANHA	NYASSAR	M	27	27	2019	4	Non	0	0
NR	NGANHA	NYASSAR	M	55	55	2019	4	Non	0	0
NGAOUNDERE_RURAL	NGANHA	NYASSAR	Homme	30	30	0	0	Non	0	0
NGAOUNDERE_RURAL	NGANHA	NYASSAR	Homme	27	27	0	0	Non	0	0
NR	NGANHA	NYASSAR	M	40	40	2019	4	Non	0	0
NR	NGANHA	NYASSAR	M	46	46	2019	4	Non	0	0
NGAOUNDERE_RURAL	NGANHA	NYASSAR	Femme	25	25	0	0	Non	0	0
NGAOUNDERE_RURAL	NGANHA	NYASSAR	Femme	16	16	0	0	Non	0	0
NR	NGANHA	NYASSAR	W	57	57	2019	4	Oui	0	0
NGAOUNDERE_RURAL	NGANHA	NYASSAR	Homme	74	74	0	0	Non	0	0
NGAOUNDERE_RURAL	NGANHA	NYASSAR	Homme	62	62	0	0	Non	0	0
NR	NGANHA	NYASSAR	W	66	66	2019	4	Non	0	0
NGAOUNDERE_RURAL	NGANHA	NYASSAR	Femme	12	12	0	0	Non	0	0
NR	NGANHA	NYASSAR	M	12	12	2019	4	Non	0	0
NGAOUNDERE_RURAL	NGANHA	NYASSAR	Femme	35	35	0	0	Non	0	0
NGAOUNDERE_RURAL	NGANHA	NYASSAR	Femme	50	50	0	0	Non	0	0
NGAOUNDERE_RURAL	NGANHA	NYASSAR	Femme	30	30	0	0	Non	0	0
NGAOUNDERE_RURAL	NGANHA	NYASSAR	Homme	56	56	0	0	Non	0	0
NGAOUNDERE_RURAL	NGANHA	NYASSAR	Homme	66	66	0	0	Non	0	0
NGAOUNDERE_RURAL	NGANHA	NYASSAR	Homme	7	7	0	0	Non	0	0
NGAOUNDERE_RURAL	NGANHA	NYASSAR	Femme	70	70	0	0	Non	0	0
NR	NGANHA	NYASSAR	W	44	44	2019	4	Non	0	0
NGAOUNDERE_RURAL	NGANHA	NYASSAR	Homme	27	9	2017	2	Non	0	0
NGAOUNDERE_RURAL	NGANHA	NYASSAR	Femme	22	6	0	0	Non	0	0
NR	NGANHA	NYASSAR	W	15	15	2019	4	Non	0	0
NR	NGANHA	NYASSAR	W	6	6	2019	1	Non	0	0
NGAOUNDERE_RURAL	NGANHA	NYASSAR	Femme	26	4	2018	3	Non	0	0
NR	NGANHA	NYASSAR	M	16	16	2019	4	Non	0	0
NGAOUNDERE_RURAL	NGANHA	NYASSAR	Femme	47	47	0	0	Non	0	0
NGAOUNDERE_RURAL	NGANHA	NYASSAR	Femme	30	30	2018	3	Non	0	0
NR	NGANHA	NYASSAR	W	10	10	2019	4	Non	0	0
NR	NGANHA	NYASSAR	M	11	11	2019	4	Non	0	0
NR	NGANHA	NYASSAR	M	67	67	2019	4	Non	0	0
NR	NGANHA	NYASSAR	M	67	67	2019	4	Non	0	0
NR	NGANHA	NYASSAR	M	7	7	2019	2	Non	0	0
NR	NGANHA	NYASSAR	M	13	13	2019	4	Non	0	0
NR	NGANHA	NYASSAR	M	35	3	2019	4	Non	0	0
NGAOUNDERE_RURAL	NGANHA	NYASSAR	Femme	28	1	0	0	Non	0	0
NR	NGANHA	NYASSAR	M	50	50	2019	4	Non	0	0
NGAOUNDERE_RURAL	NGANHA	NYASSAR	Homme	5	5	2018	2	Non	0	0
NR	NGANHA	NYASSAR	M	37	21	2019	4	Non	0	0
NGAOUNDERE_RURAL	NGANHA	NYASSAR	Homme	67	67	0	0	Non	0	0
NGAOUNDERE_RURAL	NGANHA	NYASSAR	Femme	65	65	0	0	Non	0	0
NR	NGANHA	NYASSAR	W	50	50	2019	4	Non	0	0
NR	NGANHA	NYASSAR	W	60	60	2019	4	Non	0	0
NGAOUNDERE_RURAL	NGANHA	NYASSAR	Femme	50	50	0	0	Non	0	0
NGAOUNDERE_RURAL	NGANHA	NYASSAR	Femme	37	37	2018	2	Non	0	0
NR	NGANHA	NYASSAR	W	70	70	2019	4	Non	0	0
NR	NGANHA	NYASSAR	W	70	70	2019	1	Non	0	0
NGAOUNDERE_RURAL	NGANHA	NYASSAR	Femme	35	35	2018	3	Non	0	0
NR	NGANHA	NYASSAR	M	54	54	2019	4	Non	0	0
NGAOUNDERE_RURAL	NGANHA	NYASSAR	Femme	10	10	2018	2	Non	0	0
NGAOUNDERE_RURAL	NGANHA	NYASSAR	Femme	15	15	0	0	Non	0	0
NR	NGANHA	NYASSAR	M	15	15	2019	4	Non	0	0
NGAOUNDERE_RURAL	NGANHA	NYASSAR	Femme	20	20	0	0	Non	0	0
NR	NGANHA	NYASSAR	W	85	85	2019	4	Non	0	0
NR	NGANHA	NYASSAR	W	24	13	2019	4	Non	0	0
NGAOUNDERE_RURAL	NGANHA	NYASSAR	Homme	70	70	0	0	Non	0	0
NGAOUNDERE_RURAL	NGANHA	NYASSAR	Femme	55	55	2018	3	Non	0	0
NGAOUNDERE_RURAL	NGANHA	NYASSAR	Femme	44	44	0	0	Non	0	0
NGAOUNDERE_RURAL	NGANHA	NYASSAR	Femme	66	66	0	0	Non	0	0
NGAOUNDERE_RURAL	NGANHA	NYASSAR	Femme	45	45	2018	3	Non	0	0
NR	NGANHA	NYASSAR	M	15	15	2019	4	Non	0	0
NR	NGANHA	NYASSAR	M	8	8	2019	3	Non	0	0
NR	NGANHA	NYASSAR	M	7	7	2019	3	Non	0	0
NR	NGANHA	NYASSAR	M	6	6	2019	2	Non	0	0
NR	NGANHA	NYASSAR	W	6	6	2019	1	Non	0	0
NR	NGANHA	NYASSAR	W	5	5	2019	1	Non	0	0
NR	NGANHA	NYASSAR	M	55	55	2019	4	Non	0	0
NGAOUNDERE_RURAL	NGANHA	NYASSAR	Femme	20	20	2018	3	Non	0	0
NGAOUNDERE_RURAL	NGANHA	NYASSAR	Femme	24	24	0	0	Non	0	0
NR	NGANHA	NYASSAR	W	48	48	2019	4	Non	0	0
NR	NGANHA	NYASSAR	W	49	49	2019	4	Non	0	0
NR	NGANHA	NYASSAR	M	56	56	2019	4	Non	0	0
NR	NGANHA	NYASSAR	M	41	41	2019	4	Non	0	0
NR	NGANHA	NYASSAR	M	15	15	2019	1	Non	0	0
NR	NGANHA	NYASSAR	W	70	70	2019	4	Non	0	0
NGAOUNDERE_RURAL	NGANHA	NYASSAR	Femme	66	66	0	0	Non	0	0
NGAOUNDERE_RURAL	NGANHA	NYASSAR	Homme	19	19	0	0	Non	0	0
NR	NGANHA	NYASSAR	M	65	65	2019	4	Non	0	0
NR	NGANHA	NYASSAR	W	69	69	2019	4	Non	0	0
NGAOUNDERE_RURAL	NGANHA	NYASSAR	Femme	34	34	0	0	Non	0	0
NR	NGANHA	NYASSAR	M	6	6	2019	1	Non	0	0
NR	NGANHA	NYASSAR	M	6	6	2019	1	Non	0	0
NGAOUNDERE_RURAL	NGANHA	NYASSAR	Femme	21	21	2018	3	Non	0	0
NR	NGANHA	NYASSAR	M	5	5	2019	1	Non	0	0
NR	NGANHA	NYASSAR	W	9	9	2019	4	Non	0	0
NR	NGANHA	NYASSAR	W	10	10	2019	4	Non	0	0
NR	NGANHA	NYASSAR	M	67	7	2019	3	Non	0	0
NR	NGANHA	NYASSAR	W	7	7	2019	3	Non	0	0
NR	NGANHA	NYASSAR	W	6	6	2019	1	Non	0	0
NR	NGANHA	NYASSAR	W	9	9	2019	4	Non	0	0
NR	NGANHA	NYASSAR	W	5	5	2019	1	Non	0	0
NGAOUNDERE_RURAL	NGANHA	NYASSAR	Homme	37	37	0	0	Non	0	0
NR	NGANHA	NYASSAR	W	9	9	2019	4	Non	0	0
NR	NGANHA	NYASSAR	W	9	9	2019	4	Non	0	0
NR	NGANHA	NYASSAR	M	7	7	2019	2	Non	0	0
NR	NGANHA	NYASSAR	W	85	85	2019	4	Non	0	0
NR	NGANHA	NYASSAR	W	39	39	2019	4	Non	0	0
NR	NGANHA	NYASSAR	W	8	8	2019	4	Non	0	0
NR	NGANHA	NYASSAR	M	10	10	2019	4	Non	0	0
NGAOUNDERE_RURAL	NGANHA	NYASSAR	Femme	5	5	0	0	Non	0	0
NR	NGANHA	NYASSAR	W	18	18	2019	4	Non	0	0
NR	NGANHA	NYASSAR	W	13	13	2019	4	Non	0	0
NR	NGANHA	NYASSAR	W	14	14	2019	4	Non	0	0
NR	NGANHA	NYASSAR	W	17	17	2019	4	Non	0	0
NR	NGANHA	NYASSAR	W	15	15	2019	4	Non	0	0
NR	NGANHA	NYASSAR	W	16	1	2019	4	Non	0	0
NR	NGANHA	NYASSAR	M	17	17	2019	4	Non	0	0
NR	NGANHA	NYASSAR	M	13	13	2019	4	Non	0	0
NR	NGANHA	NYASSAR	M	38	38	2019	4	Non	0	0
NR	NGANHA	NYASSAR	M	70	70	2019	4	Non	0	0
NR	NGANHA	NYASSAR	M	6	6	2019	3	Non	0	0
NR	NGANHA	NYASSAR	M	19	19	2019	4	Non	0	0
NGAOUNDERE_RURAL	NGANHA	NYASSAR	Femme	38	38	2018	3	Non	0	0
NR	NGANHA	NYASSAR	M	10	10	2019	4	Non	0	0
NR	NGANHA	NYASSAR	M	12	12	2019	4	Non	0	0
NGAOUNDERE_RURAL	NGANHA	NYASSAR	Femme	37	37	0	0	Non	0	0
NR	NGANHA	NYASSAR	W	20	20	2019	4	Non	0	0
NR	NGANHA	NYASSAR	W	7	7	2019	2	Non	0	0
NR	NGANHA	NYASSAR	W	14	14	2019	4	Non	0	0
NGAOUNDERE_RURAL	NGANHA	NYASSAR	Femme	19	12	0	0	Non	0	0
NR	NGANHA	NYASSAR	M	25	25	2019	4	Non	0	0
NR	NGANHA	NYASSAR	M	15	15	2019	4	Non	0	0
NR	NGANHA	NYASSAR	W	8	8	2019	3	Non	0	0
NR	NGANHA	NYASSAR	M	7	7	2019	2	Non	0	0
NR	NGANHA	NYASSAR	W	11	11	2019	4	Non	0	0
NGAOUNDERE_RURAL	NGANHA	NYASSAR	Homme	50	50	0	0	Non	0	0
NR	NGANHA	NYASSAR	M	34	34	2019	4	Non	0	0
NGAOUNDERE_RURAL	NGANHA	NYASSAR	Femme	32	32	0	0	Non	0	0
NGAOUNDERE_RURAL	NGANHA	NYASSAR	Femme	35	35	0	0	Non	0	0
NR	NGANHA	NYASSAR	M	66	66	2019	4	Non	0	0
NR	NGANHA	NYASSAR	W	15	15	2019	4	Non	0	0
NR	NGANHA	NYASSAR	M	14	14	2019	4	Non	0	0
NR	NGANHA	NYASSAR	W	11	11	2019	4	Non	0	0
NR	NGANHA	NYASSAR	M	12	12	2019	4	Non	0	0
NR	NGANHA	NYASSAR	W	14	14	2019	4	Non	0	0
NR	NGANHA	NYASSAR	M	12	12	2019	4	Non	0	0
NGAOUNDERE_RURAL	NGANHA	NYASSAR	Homme	70	70	0	0	Non	0	0
NGAOUNDERE_RURAL	NGANHA	NYASSAR	Femme	64	64	0	0	Non	0	0
NR	NGANHA	NYASSAR	M	55	55	2019	4	Non	0	0
NR	NGANHA	NYASSAR	W	7	7	2019	2	Non	0	0
NGAOUNDERE_RURAL	NGANHA	NYASSAR	Homme	40	40	2015	3	Non	0	0
NGAOUNDERE_RURAL	NGANHA	NYASSAR	Homme	60	60	0	0	Non	0	0
NR	NGANHA	NYASSAR	M	70	70	2019	4	Non	0	0
NGAOUNDERE_RURAL	NGANHA	NYASSAR	Homme	60	60	0	0	Non	0	0
NR	NGANHA	NYASSAR	M	65	65	2019	4	Non	0	0
NR	NGANHA	NYASSAR	M	35	35	2019	4	Non	0	0
NR	NGANHA	NYASSAR	M	27	27	2019	4	Non	0	0
NR	NGANHA	NYASSAR	W	7	7	2019	2	Non	0	0
NR	NGANHA	NYASSAR	M	11	11	2019	4	Non	0	0
NGAOUNDERE_RURAL	NGANHA	NYASSAR	Femme	67	67	0	0	Non	0	0
NR	NGANHA	NYASSAR	W	39	39	2019	4	Non	0	0
NR	NGANHA	NYASSAR	W	63	63	2019	4	Non	0	0
NR	NGANHA	NYASSAR	W	55	55	2019	4	Non	0	0
NGAOUNDERE_RURAL	NGANHA	NYASSAR	Femme	30	30	0	0	Non	0	0
NR	NGANHA	NYASSAR	M	40	40	2019	4	Non	0	0
NR	NGANHA	NYASSAR	W	35	7	2019	2	Non	0	0
NR	NGANHA	NYASSAR	W	50	50	2019	4	Non	0	0
NR	NGANHA	NYASSAR	W	40	40	2019	4	Non	0	0
NGAOUNDERE_RURAL	NGANHA	NYASSAR	Femme	34	34	0	0	Non	0	0
NR	NGANHA	NYASSAR	M	15	15	2019	4	Non	0	0
NR	NGANHA	NYASSAR	W	36	36	2019	4	Non	0	0
NGAOUNDERE_RURAL	NGANHA	NYASSAR	Homme	25	1	0	0	Non	0	0
NR	NGANHA	NYASSAR	M	34	34	2019	4	Non	0	0
NR	NGANHA	NYASSAR	W	28	28	2019	4	Non	0	0
NR	NGANHA	NYASSAR	M	67	67	2019	4	Non	0	0
NR	NGANHA	NYASSAR	W	30	30	2019	4	Non	0	0
NR	NGANHA	NYASSAR	M	12	12	2019	4	Non	0	0
NR	NGANHA	NYASSAR	M	11	11	2019	4	Non	0	0
NR	NGANHA	NYASSAR	M	30	30	2019	4	Non	0	0
NR	NGANHA	NYASSAR	M	27	27	2019	4	Non	0	0
NR	NGANHA	NYASSAR	M	45	45	2019	4	Non	0	0
NR	NGANHA	NYASSAR	W	9	9	2019	4	Non	0	0
NR	NGANHA	NYASSAR	W	9	9	2019	4	Non	0	0
NR	NGANHA	NYASSAR	M	16	16	2019	4	Non	0	0
NR	NGANHA	NYASSAR	W	9	9	2019	4	Non	0	0
NR	NGANHA	NYASSAR	M	15	15	2019	4	Non	0	0
NR	NGANHA	NYASSAR	W	8	8	2019	3	Non	0	0
NR	NGANHA	NYASSAR	W	15	13	2019	4	Non	0	0
NR	NGANHA	NYASSAR	M	8	8	2019	3	Non	0	0
NR	NGANHA	NYASSAR	M	7	7	2019	2	Non	0	0
NR	NGANHA	NYASSAR	M	10	10	2019	4	Non	0	0
NGAOUNDERE_RURAL	NGANHA	NYASSAR	Homme	25	25	0	0	Non	0	0
NR	NGANHA	NYASSAR	M	20	20	2019	4	Non	0	0
NR	NGANHA	NYASSAR	M	18	18	2019	4	Non	0	0
NR	NGANHA	NYASSAR	M	17	17	2019	4	Non	0	0
NR	NGANHA	NYASSAR	M	6	6	2019	1	Non	0	0
NR	NGANHA	NYASSAR	M	14	14	2019	4	Non	0	0
NR	NGANHA	NYASSAR	M	47	47	2019	4	Non	0	0
NGAOUNDERE_RURAL	NGANHA	NYASSAR	Homme	25	6	0	0	Non	0	0
NGAOUNDERE_RURAL	NGANHA	NYASSAR	Homme	21	4	0	0	Non	0	0
NR	NGANHA	NYASSAR	M	60	60	2019	4	Non	0	0
NR	NGANHA	NYASSAR	M	6	6	2019	2	Non	0	0
NR	NGANHA	NYASSAR	M	7	7	2019	3	Non	0	0
NR	NGANHA	NYASSAR	M	10	10	2019	4	Non	0	0
NR	NGANHA	NYASSAR	M	6	6	2019	2	Non	0	0
NR	NGANHA	NYASSAR	W	52	52	2019	4	Non	0	0
NR	NGANHA	NYASSAR	M	18	18	2019	4	Non	0	0
NR	NGANHA	NYASSAR	M	15	2019	2019	4	Non	0	0
NGAOUNDERE_RURAL	NGANHA	NYASSAR	Femme	78	78	0	0	Non	0	0
NR	NGANHA	NYASSAR	W	8	8	2019	4	Non	0	0
NR	NGANHA	NYASSAR	M	6	6	2019	2	Non	0	0
NR	BELLEL	BAKARI_BATA	W	29	29	2019	4	Non	0	0
NR	BELLEL	BAKARI_BATA	W	18	18	2019	2	Non	0	0
NR	BELLEL	BAKARI_BATA	M	14	14	2019	4	Non	0	0
NR	BELLEL	BAKARI_BATA	M	31	31	2019	4	Non	0	0
NR	BELLEL	BAKARI_BATA	W	79	79	2019	4	Non	0	0
NR	BELLEL	BAKARI_BATA	W	40	40	2019	4	Non	0	0
NR	BELLEL	BAKARI_BATA	W	50	50	2019	4	Non	0	0
NR	BELLEL	BAKARI_BATA	M	53	2	2019	4	Non	0	0
NR	BELLEL	BAKARI_BATA	M	11	2	2019	4	Non	0	0
NR	BELLEL	BAKARI_BATA	W	8	8	2019	4	Non	0	0
NR	BELLEL	BAKARI_BATA	M	5	5	2019	2	Non	0	0
NR	BELLEL	BAKARI_BATA	W	6	3	2019	4	Non	0	0
NR	BELLEL	BAKARI_BATA	M	7	7	2019	2	Non	0	0
NR	BELLEL	BAKARI_BATA	W	10	10	2019	4	Non	0	0
NR	BELLEL	BAKARI_BATA	M	52	52	2019	4	Non	0	0
NR	BELLEL	BAKARI_BATA	M	17	17	2019	4	Non	0	0
NR	BELLEL	BAKARI_BATA	M	13	13	2019	4	Non	0	0
NR	BELLEL	BAKARI_BATA	M	10	2	2019	4	Non	0	0
NR	BELLEL	BAKARI_BATA	M	7	7	2019	4	Non	0	0
NR	BELLEL	BAKARI_BATA	M	13	13	2019	4	Non	0	0
NR	BELLEL	BAKARI_BATA	M	19	19	2019	4	Non	0	0
NR	BELLEL	BAKARI_BATA	M	10	10	2019	4	Non	0	0
NR	BELLEL	BAKARI_BATA	W	8	8	2019	4	Non	0	0
NR	BELLEL	BAKARI_BATA	M	10	10	2019	4	Non	0	0
NR	BELLEL	BAKARI_BATA	M	13	13	2019	4	Non	0	0
NR	BELLEL	BAKARI_BATA	M	9	9	2019	4	Non	0	0
NR	BELLEL	BAKARI_BATA	M	14	14	2019	4	Non	0	0
NR	BELLEL	BAKARI_BATA	W	26	26	2019	4	Non	0	0
NR	BELLEL	BAKARI_BATA	W	40	40	2019	4	Non	0	0
NR	BELLEL	BAKARI_BATA	W	40	40	2019	4	Non	0	0
NR	BELLEL	BAKARI_BATA	W	38	38	2019	4	Non	0	0
NR	BELLEL	BAKARI_BATA	W	35	35	2019	4	Non	0	0
NGAOUNDERE_RURAL	BELLEL	BAKARI_BATA	Femme	60	60	0	4	Non	0	0
NR	BELLEL	BAKARI_BATA	M	22	22	2019	4	Non	0	0
NR	BELLEL	BAKARI_BATA	W	37	37	2019	4	Non	0	0
NR	BELLEL	BAKARI_BATA	M	40	40	2019	4	Non	0	0
NR	BELLEL	BAKARI_BATA	W	37	37	2019	4	Non	0	0
NR	BELLEL	BAKARI_BATA	M	61	61	2019	4	Non	0	0
NR	BELLEL	BAKARI_BATA	W	37	37	2019	4	Non	0	0
NR	BELLEL	BAKARI_BATA	M	22	22	2019	4	Non	0	0
NR	BELLEL	BAKARI_BATA	M	30	30	2019	4	Non	0	0
NR	BELLEL	BAKARI_BATA	W	36	36	2019	4	Non	0	0
NR	BELLEL	BAKARI_BATA	M	69	69	2019	4	Non	0	0
NR	BELLEL	BAKARI_BATA	W	33	33	2019	4	Non	0	0
NR	BELLEL	BAKARI_BATA	M	22	22	2019	4	Non	0	0
NR	BELLEL	BAKARI_BATA	W	30	30	2019	4	Non	0	0
NR	BELLEL	BAKARI_BATA	M	25	25	2019	4	Non	0	0
NR	BELLEL	BAKARI_BATA	M	35	1	2019	4	Non	0	0
NR	BELLEL	BAKARI_BATA	W	34	34	2019	4	Non	0	0
NR	BELLEL	BAKARI_BATA	W	20	20	2019	4	Non	0	0
NR	BELLEL	BAKARI_BATA	M	38	38	2019	4	Non	0	0
NR	BELLEL	BAKARI_BATA	M	35	35	2019	4	Non	0	0
NGAOUNDERE_RURAL	BELLEL	BAKARI_BATA	Homme	87	87	0	0	Non	0	0
NR	BELLEL	BAKARI_BATA	M	56	56	2019	4	Non	0	0
NR	BELLEL	BAKARI_BATA	M	25	25	2019	4	Non	0	0
NR	BELLEL	BAKARI_BATA	W	59	59	2019	4	Non	0	0
NR	BELLEL	BAKARI_BATA	M	28	28	2019	4	Non	0	0
NR	BELLEL	BAKARI_BATA	M	29	29	2019	4	Non	0	0
NGAOUNDERE_RURAL	BELLEL	BAKARI_BATA	Homme	60	60	0	0	Non	0	0
NR	BELLEL	BAKARI_BATA	M	62	62	2019	4	Non	0	0
NGAOUNDERE_RURAL	BELLEL	BAKARI_BATA	Homme	76	76	0	0	Non	0	0
NR	BELLEL	BAKARI_BATA	W	41	41	2019	4	Non	0	0
NR	BELLEL	BAKARI_BATA	M	54	54	2019	4	Non	0	0
NR	BELLEL	BAKARI_BATA	M	9	2	2019	4	Non	0	0
NR	BELLEL	BAKARI_BATA	M	11	11	2019	4	Non	0	0
NR	BELLEL	BAKARI_BATA	M	29	29	2019	4	Non	0	0
NR	BELLEL	BAKARI_BATA	M	6	6	2019	4	Non	0	0
NR	BELLEL	BAKARI_BATA	M	5	5	2019	2	Non	0	0
NR	BELLEL	BAKARI_BATA	W	10	10	2019	4	Non	0	0
NR	BELLEL	BAKARI_BATA	M	19	19	2019	4	Non	0	0
NR	BELLEL	BAKARI_BATA	M	12	12	2019	4	Non	0	0
NR	BELLEL	BAKARI_BATA	M	52	52	2019	4	Non	0	0
NR	BELLEL	BAKARI_BATA	M	47	47	2019	4	Non	0	0
NR	BELLEL	BAKARI_BATA	M	11	11	2019	4	Non	0	0
NR	BELLEL	BAKARI_BATA	M	9	9	2019	4	Non	0	0
NR	BELLEL	BAKARI_BATA	M	6	6	2019	4	Non	0	0
NR	BELLEL	BAKARI_BATA	M	6	6	2019	3	Non	0	0
NR	BELLEL	BAKARI_BATA	M	75	75	2019	4	Non	0	0
NR	BELLEL	BAKARI_BATA	W	9	9	2019	4	Non	0	0
NR	BELLEL	BAKARI_BATA	M	5	5	2019	2	Non	0	0
NR	BELLEL	BAKARI_BATA	M	55	55	2019	4	Non	0	0
NR	BELLEL	BAKARI_BATA	W	7	7	2019	4	Non	0	0
NR	BELLEL	BAKARI_BATA	W	20	20	2019	4	Non	0	0
NR	BELLEL	BAKARI_BATA	M	70	70	2019	4	Non	0	0
NR	BELLEL	BAKARI_BATA	W	80	80	2019	4	Non	0	0
NGAOUNDERE_RURAL	BELLEL	BAKARI_BATA	Femme	47	47	0	4	Non	0	0
NR	BELLEL	BAKARI_BATA	W	40	40	2019	4	Non	0	0
NR	BELLEL	BAKARI_BATA	W	40	40	2019	4	Non	0	0
NR	BELLEL	BAKARI_BATA	W	17	17	2019	4	Non	0	0
NR	BELLEL	BAKARI_BATA	W	17	17	2019	4	Non	0	0
NGAOUNDERE_RURAL	BELLEL	BAKARI_BATA	Femme	45	45	0	0	Non	0	0
NR	BELLEL	BAKARI_BATA	M	31	31	2019	4	Non	0	0
NR	BELLEL	BAKARI_BATA	M	17	17	2019	4	Non	0	0
NR	BELLEL	BAKARI_BATA	M	40	40	2019	1	Non	0	0
NGAOUNDERE_RURAL	BELLEL	BAKARI_BATA	Femme	30	30	0	0	Non	0	0
NR	BELLEL	BAKARI_BATA	W	45	45	2019	4	Non	0	0
NR	BELLEL	BAKARI_BATA	W	20	20	2019	4	Non	0	0
NR	BELLEL	BAKARI_BATA	M	57	57	2019	4	Non	0	0
NR	BELLEL	BAKARI_BATA	M	61	61	2019	4	Non	0	0
NR	BELLEL	BAKARI_BATA	M	35	35	2019	4	Non	0	0
NR	BELLEL	BAKARI_BATA	W	40	40	2019	4	Non	0	0
NR	BELLEL	BAKARI_BATA	M	51	51	2019	4	Non	0	0
NR	BELLEL	BAKARI_BATA	M	104	104	2019	4	Non	0	0
NR	BELLEL	BAKARI_BATA	M	40	40	2019	4	Non	0	0
NR	BELLEL	BAKARI_BATA	W	43	43	2019	4	Non	0	0
NR	BELLEL	BAKARI_BATA	M	62	62	2019	4	Non	0	0
NR	BELLEL	BAKARI_BATA	W	40	40	2019	4	Non	0	0
NR	BELLEL	BAKARI_BATA	W	40	40	2019	4	Non	0	0
NR	BELLEL	BAKARI_BATA	W	26	26	2019	4	Non	0	0
NR	BELLEL	BAKARI_BATA	W	30	30	2019	4	Non	0	0
NR	BELLEL	BAKARI_BATA	W	49	49	2019	4	Non	0	0
NR	BELLEL	BAKARI_BATA	W	35	35	2019	4	Non	0	0
NR	BELLEL	BAKARI_BATA	M	45	45	2019	4	Non	0	0
NGAOUNDERE_RURAL	BELLEL	BAKARI_BATA	Femme	47	47	0	0	Non	0	0
NR	BELLEL	BAKARI_BATA	W	29	29	2019	4	Non	0	0
NR	BELLEL	BAKARI_BATA	W	30	30	2019	4	Non	0	0
NR	BELLEL	BAKARI_BATA	W	35	35	2019	4	Non	0	0
NR	BELLEL	BAKARI_BATA	W	15	15	2019	4	Non	0	0
NR	BELLEL	BAKARI_BATA	M	46	46	2019	4	Non	0	0
NGAOUNDERE_RURAL	BELLEL	BAKARI_BATA	Femme	35	35	0	0	Non	0	0
NGAOUNDERE_RURAL	BELLEL	BAKARI_BATA	Femme	21	21	0	0	Non	0	0
NGAOUNDERE_RURAL	BELLEL	BAKARI_BATA	Femme	11	11	0	0	Non	0	0
NGAOUNDERE_RURAL	BELLEL	BAKARI_BATA	Femme	7	7	0	0	Non	0	0
NGAOUNDERE_RURAL	BELLEL	BAKARI_BATA	Homme	7	7	0	0	Non	0	0
NR	BELLEL	BAKARI_BATA	W	8	8	2019	3	Non	0	0
NR	BELLEL	BAKARI_BATA	M	7	7	2019	3	Non	0	0
NR	BELLEL	BAKARI_BATA	W	11	11	2019	4	Non	0	0
NR	BELLEL	BAKARI_BATA	W	13	13	2019	4	Non	0	0
NR	BELLEL	BAKARI_BATA	M	14	14	2019	4	Non	0	0
NGAOUNDERE_RURAL	BELLEL	BAKARI_BATA	Homme	12	12	0	0	Non	0	0
NR	BELLEL	BAKARI_BATA	W	6	6	2019	3	Non	0	0
NR	BELLEL	BAKARI_BATA	W	50	50	2019	4	Non	0	0
NR	BELLEL	BAKARI_BATA	M	47	47	2019	4	Non	0	0
NR	BELLEL	BAKARI_BATA	M	5	5	2019	2	Non	0	0
NR	BELLEL	BAKARI_BATA	W	21	21	2019	4	Non	0	0
NR	BELLEL	BAKARI_BATA	M	20	20	2019	3	Non	0	0
NGAOUNDERE_RURAL	BELLEL	BAKARI_BATA	Homme	7	7	0	0	Non	0	0
NGAOUNDERE_RURAL	BELLEL	BAKARI_BATA	Homme	5	5	0	0	Non	0	0
NGAOUNDERE_RURAL	BELLEL	BAKARI_BATA	Homme	5	5	0	0	Non	0	0
NR	BELLEL	BAKARI_BATA	M	12	12	2019	4	Non	0	0
NR	BELLEL	BAKARI_BATA	W	30	30	2019	4	Non	0	0
NR	BELLEL	BAKARI_BATA	M	6	6	2019	4	Non	0	0
NR	BELLEL	BAKARI_BATA	M	8	8	2019	4	Non	0	0
NR	BELLEL	BAKARI_BATA	M	5	5	2019	2	Non	0	0
NR	BELLEL	BAKARI_BATA	M	13	13	2019	4	Non	0	0
NR	BELLEL	BAKARI_BATA	M	39	39	2019	4	Non	0	0
NGAOUNDERE_RURAL	BELLEL	BAKARI_BATA	Femme	57	57	0	0	Non	0	0
NR	BELLEL	BAKARI_BATA	W	8	8	2019	3	Non	0	0
NR	BELLEL	BAKARI_BATA	M	13	13	2019	4	Non	0	0
NGAOUNDERE_RURAL	BELLEL	BAKARI_BATA	Femme	24	24	0	0	Non	0	0
NR	BELLEL	BAKARI_BATA	W	29	29	2019	4	Non	0	0
NR	BELLEL	BAKARI_BATA	W	15	15	2019	4	Non	0	0
NR	BELLEL	BAKARI_BATA	W	45	45	2019	4	Non	0	0
NR	BELLEL	BAKARI_BATA	W	12	12	2019	4	Non	0	0
NR	BELLEL	BAKARI_BATA	W	8	8	2019	3	Non	0	0
NR	BELLEL	BAKARI_BATA	W	15	15	2019	4	Non	0	0
NR	BELLEL	BAKARI_BATA	M	17	17	2019	4	Non	0	0
NR	BELLEL	BAKARI_BATA	W	8	8	2019	4	Non	0	0
NR	BELLEL	BAKARI_BATA	M	40	40	2019	4	Non	0	0
NGAOUNDERE_RURAL	BELLEL	BAKARI_BATA	Femme	60	60	0	0	Non	0	0
NGAOUNDERE_RURAL	BELLEL	BAKARI_BATA	Femme	32	32	0	0	Non	0	0
NGAOUNDERE_RURAL	BELLEL	BAKARI_BATA	Femme	5	5	0	0	Non	0	0
NR	BELLEL	BAKARI_BATA	M	7	7	2019	2	Non	0	0
NGAOUNDERE_RURAL	BELLEL	BAKARI_BATA	Femme	18	18	0	0	Non	0	0
NGAOUNDERE_RURAL	BELLEL	BAKARI_BATA	Femme	17	17	0	0	Non	0	0
NGAOUNDERE_RURAL	BELLEL	BAKARI_BATA	Femme	21	21	0	0	Non	0	0
NGAOUNDERE_RURAL	BELLEL	BAKARI_BATA	Femme	30	30	0	0	Non	0	0
NGAOUNDERE_RURAL	BELLEL	BAKARI_BATA	Femme	10	10	0	0	Non	0	0
NGAOUNDERE_RURAL	BELLEL	BAKARI_BATA	Femme	9	9	0	0	Non	0	0
NR	BELLEL	BAKARI_BATA	W	19	19	2019	4	Non	0	0
NR	BELLEL	BAKARI_BATA	W	69	69	2019	4	Non	0	0
NGAOUNDERE_RURAL	BELLEL	BAKARI_BATA	Femme	40	40	0	0	Non	0	0
NGAOUNDERE_RURAL	BELLEL	BAKARI_BATA	Femme	45	45	0	0	Non	0	0
NGAOUNDERE_RURAL	BELLEL	BAKARI_BATA	Femme	7	7	0	0	Non	0	0
NR	BELLEL	BAKARI_BATA	M	13	13	2019	4	Non	0	0
NGAOUNDERE_RURAL	BELLEL	BAKARI_BATA	Femme	25	25	0	0	Non	0	0
NGAOUNDERE_RURAL	BELLEL	BAKARI_BATA	Homme	21	21	0	0	Non	0	0
NR	BELLEL	BAKARI_BATA	W	10	10	2019	4	Non	0	0
NR	BELLEL	BAKARI_BATA	M	62	62	2019	4	Non	0	0
NR	BELLEL	BAKARI_BATA	M	6	6	2019	1	Non	0	0
NR	BELLEL	BAKARI_BATA	M	60	60	2019	4	Non	0	0
NR	BELLEL	BAKARI_BATA	W	40	40	2019	4	Non	0	0
NR	BELLEL	BAKARI_BATA	M	55	55	2019	4	Non	0	0
NR	BELLEL	BAKARI_BATA	M	16	16	2019	4	Non	0	0
NGAOUNDERE_RURAL	BELLEL	BAKARI_BATA	Femme	25	25	0	0	Non	0	0
NR	BELLEL	BAKARI_BATA	W	35	35	2019	4	Non	0	0
NR	BELLEL	BAKARI_BATA	W	40	40	2019	3	Non	0	0
NR	BELLEL	BAKARI_BATA	W	11	11	2019	4	Non	0	0
NR	BELLEL	BAKARI_BATA	W	20	20	2019	4	Non	0	0
NR	BELLEL	BAKARI_BATA	W	7	7	2019	2	Non	0	0
NR	BELLEL	BAKARI_BATA	W	6	6	2019	3	Non	0	0
NGAOUNDERE_RURAL	BELLEL	BAKARI_BATA	Femme	11	11	0	0	Non	0	0
NR	BELLEL	BAKARI_BATA	M	16	16	2019	4	Non	0	0
NR	BELLEL	BAKARI_BATA	W	61	61	2019	4	Non	0	0
NR	BELLEL	BAKARI_BATA	W	10	10	2019	4	Non	0	0
NR	BELLEL	BAKARI_BATA	W	14	14	2019	4	Non	0	0
NR	BELLEL	BAKARI_BATA	M	7	7	2019	3	Non	0	0
NR	BELLEL	BAKARI_BATA	M	7	7	2019	3	Non	0	0
NR	BELLEL	BAKARI_BATA	W	6	6	2019	4	Non	0	0
NR	BELLEL	BAKARI_BATA	W	50	50	2019	4	Non	0	0
NGAOUNDERE_RURAL	BELLEL	BAKARI_BATA	Femme	70	70	0	0	Non	0	0
NGAOUNDERE_RURAL	BELLEL	BAKARI_BATA	Femme	70	70	0	0	Non	0	0
NR	BELLEL	BAKARI_BATA	W	13	13	2019	4	Non	0	0
NR	BELLEL	BAKARI_BATA	W	7	7	2019	4	Non	0	0
NR	BELLEL	BAKARI_BATA	M	90	90	2019	4	Non	0	0
NGAOUNDERE_RURAL	BELLEL	BAKARI_BATA	Homme	40	40	0	0	Non	0	0
NR	BELLEL	BAKARI_BATA	W	13	13	2019	4	Non	0	0
NGAOUNDERE_RURAL	BELLEL	BAKARI_BATA	Femme	12	12	0	0	Non	0	0
DJ	GBATOUA	GBATOUA	M	62	62	2019	4	Oui	0	0
DJ	GBATOUA	GBATOUA	W	60	38	2019	4	Non	0	0
DJ	GBATOUA	GBATOUA	W	52	52	2019	4	Non	0	0
DJ	GBATOUA	GBATOUA	M	75	75	2019	4	Non	0	0
DJOHONG	GBATOUA	GBATOUA	Femme	86	86	2018	3	Non	0	0
DJ	GBATOUA	GBATOUA	M	85	85	2019	4	Non	0	0
DJ	GBATOUA	GBATOUA	W	65	65	2019	4	Non	0	0
DJ	GBATOUA	GBATOUA	M	41	41	2019	4	Non	0	0
DJ	GBATOUA	GBATOUA	M	55	8	2019	4	Non	0	0
DJOHONG	GBATOUA	GBATOUA	Homme	24	1	2018	3	Non	0	0
DJ	GBATOUA	GBATOUA	W	64	64	2019	4	Non	0	0
DJ	GBATOUA	GBATOUA	M	40	40	2019	4	Non	0	0
DJ	GBATOUA	GBATOUA	M	52	52	2019	4	Non	0	0
DJ	GBATOUA	GBATOUA	M	61	61	2019	4	Non	0	0
DJ	GBATOUA	GBATOUA	M	27	27	2019	4	Non	0	0
DJ	GBATOUA	GBATOUA	M	42	6	2019	4	Non	0	0
DJ	GBATOUA	GBATOUA	W	38	38	2019	4	Non	0	0
DJ	GBATOUA	GBATOUA	M	80	80	2019	4	Non	0	0
DJOHONG	GBATOUA	GBATOUA	Homme	25	10	0	0	Non	0	0
DJ	GBATOUA	GBATOUA	W	83	83	2019	4	Non	0	0
DJOHONG	GBATOUA	GBATOUA	Homme	76	14	0	0	Non	0	0
DJ	GBATOUA	GBATOUA	M	35	35	2019	4	Non	0	0
DJOHONG	GBATOUA	GBATOUA	Homme	108	108	0	0	Non	0	0
DJ	GBATOUA	GBATOUA	W	41	41	2019	4	Non	0	0
DJ	GBATOUA	GBATOUA	W	45	45	2019	4	Non	0	0
DJ	GBATOUA	GBATOUA	M	11	6	2019	4	Non	0	0
DJ	GBATOUA	GBATOUA	M	9	6	2019	4	Non	0	0
DJ	GBATOUA	GBATOUA	M	6	6	2019	2	Non	0	0
DJ	GBATOUA	GBATOUA	W	37	37	2019	4	Non	0	0
DJ	GBATOUA	GBATOUA	W	47	12	2019	4	Non	0	0
DJ	GBATOUA	GBATOUA	M	57	57	2019	4	Non	0	0
DJOHONG	GBATOUA	GBATOUA	Homme	24	24	0	0	Non	0	0
DJOHONG	GBATOUA	GBATOUA	Femme	82	1	0	0	Non	0	0
DJOHONG	GBATOUA	GBATOUA	Femme	58	58	0	0	Non	0	0
DJOHONG	GBATOUA	GBATOUA	Homme	40	40	0	0	Non	0	0
DJOHONG	GBATOUA	GBATOUA	Femme	40	40	0	0	Non	0	0
DJOHONG	GBATOUA	GBATOUA	Femme	86	86	2018	3	Non	0	0
DJ	GBATOUA	GBATOUA	M	12	12	2019	4	Non	0	0
DJ	GBATOUA	GBATOUA	W	41	41	2019	4	Non	0	0
DJOHONG	GBATOUA	GBATOUA	Femme	7	7	0	0	Non	0	0
DJOHONG	GBATOUA	GBATOUA	Femme	5	5	0	0	Non	0	0
DJOHONG	GBATOUA	GBATOUA	Femme	10	10	0	0	Non	0	0
DJOHONG	GBATOUA	GBATOUA	Femme	62	1	0	0	Non	0	0
DJOHONG	GBATOUA	GBATOUA	Femme	21	3	0	0	Non	0	0
DJOHONG	GBATOUA	GBATOUA	Homme	26	3	0	0	Non	0	0
DJOHONG	GBATOUA	GBATOUA	Femme	5	5	0	0	Non	0	0
DJOHONG	GBATOUA	GBATOUA	Homme	8	8	0	0	Non	0	0
DJ	GBATOUA	GBATOUA	W	15	5	2019	4	Non	0	0
DJOHONG	GBATOUA	GBATOUA	Femme	30	30	0	0	Non	0	0
DJOHONG	GBATOUA	GBATOUA	Homme	40	40	0	0	Oui	0	0
DJOHONG	GBATOUA	GBATOUA	Homme	10	10	0	0	Non	0	0
DJOHONG	GBATOUA	GBATOUA	Homme	5	5	0	0	Non	0	0
DJOHONG	GBATOUA	GBATOUA	Femme	27	27	0	0	Non	0	0
DJ	GBATOUA	GBATOUA	W	19	1	2019	4	Non	0	0
DJ	GBATOUA	GBATOUA	W	10	1	2019	4	Non	0	0
DJOHONG	GBATOUA	GBATOUA	Femme	21	9	2018	3	Non	0	0
DJOHONG	GBATOUA	GBATOUA	Femme	47	9	0	0	Non	0	0
DJOHONG	GBATOUA	GBATOUA	Femme	29	29	0	0	Non	0	0
DJOHONG	GBATOUA	GBATOUA	Femme	28	28	0	0	Non	0	0
DJ	GBATOUA	GBATOUA	M	15	15	2019	4	Oui	0	0
DJOHONG	GBATOUA	GBATOUA	Femme	40	40	0	0	Non	0	0
DJOHONG	GBATOUA	GBATOUA	Homme	30	30	0	0	Non	0	0
DJ	GBATOUA	GBATOUA	M	14	14	2019	4	Non	0	0
DJOHONG	GBATOUA	GBATOUA	Homme	18	18	0	0	Non	0	0
DJ	GBATOUA	GBATOUA	W	22	22	2019	4	Non	0	0
DJOHONG	GBATOUA	GBATOUA	Homme	12	12	0	0	Non	0	0
DJOHONG	GBATOUA	GBATOUA	Femme	83	83	0	0	Non	0	0
DJ	GBATOUA	GBATOUA	W	25	25	2019	4	Non	5	0
DJOHONG	GBATOUA	GBATOUA	Homme	58	58	0	0	Non	0	0
DJOHONG	GBATOUA	GBATOUA	Homme	82	82	0	0	Non	0	0
DJOHONG	GBATOUA	GBATOUA	Homme	16	16	2018	3	Non	0	0
DJ	GBATOUA	GBATOUA	M	65	20	2019	1	Non	0	0
DJ	GBATOUA	GBATOUA	M	54	54	2019	4	Non	0	0
DJOHONG	GBATOUA	GBATOUA	Femme	21	21	0	0	Non	0	0
DJ	GBATOUA	GBATOUA	M	12	10	2019	3	Non	0	0
DJ	GBATOUA	GBATOUA	W	10	9	2019	4	Non	0	0
DJOHONG	GBATOUA	GBATOUA	Homme	62	62	0	0	Non	0	0
DJ	GBATOUA	GBATOUA	W	35	35	2019	4	Non	0	0
DJ	GBATOUA	GBATOUA	M	7	7	2019	2	Non	0	0
DJOHONG	GBATOUA	GBATOUA	Homme	9	9	0	0	Non	0	0
DJ	GBATOUA	GBATOUA	M	10	10	2019	4	Non	0	0
DJOHONG	GBATOUA	GBATOUA	Femme	27	27	0	0	Non	0	0
DJOHONG	GBATOUA	GBATOUA	Homme	30	30	0	0	Non	0	0
DJ	GBATOUA	GBATOUA	M	72	72	2019	4	Non	0	0
DJOHONG	GBATOUA	GBATOUA	Femme	47	47	2017	2	Oui	0	0
DJOHONG	GBATOUA	GBATOUA	Homme	17	17	0	0	Non	0	0
DJOHONG	GBATOUA	GBATOUA	Homme	50	50	2018	3	Non	0	0
DJOHONG	GBATOUA	GBATOUA	Femme	82	82	0	0	Non	0	0
DJ	GBATOUA	GBATOUA	M	28	28	2019	4	Non	0	0
DJOHONG	GBATOUA	GBATOUA	Homme	49	49	0	0	Non	0	0
DJ	GBATOUA	GBATOUA	W	45	45	2019	4	Non	0	0
DJ	GBATOUA	GBATOUA	W	12	12	2019	4	Non	0	0
DJ	GBATOUA	GBATOUA	W	8	8	2019	3	Non	0	0
DJ	GBATOUA	GBATOUA	W	50	50	2019	4	Non	0	0
DJ	GBATOUA	GBATOUA	W	87	87	2019	4	Oui	0	0
DJ	GBATOUA	GBATOUA	M	49	49	2019	4	Non	0	0
DJ	GBATOUA	GBATOUA	W	11	11	2019	4	Non	0	0
DJ	GBATOUA	GBATOUA	W	38	38	2019	4	Non	0	0
DJOHONG	GBATOUA	GBATOUA	Homme	35	35	0	0	Non	0	0
DJ	GBATOUA	GBATOUA	M	45	45	2019	4	Non	0	0
DJ	GBATOUA	GBATOUA	W	8	8	2019	4	Non	0	0
DJ	GBATOUA	GBATOUA	W	38	3	2019	4	Non	0	0
DJ	GBATOUA	GBATOUA	M	10	3	2019	4	Non	0	0
DJ	GBATOUA	GBATOUA	M	5	3	2019	1	Non	0	0
DJ	GBATOUA	GBATOUA	M	8	3	2019	4	Non	0	0
DJOHONG	GBATOUA	GBATOUA	Homme	36	36	0	0	Non	0	0
DJ	GBATOUA	GBATOUA	M	65	65	2019	4	Non	0	0
DJOHONG	GBATOUA	GBATOUA	Homme	50	50	0	0	Non	0	0
DJOHONG	GBATOUA	GBATOUA	Homme	25	25	2018	3	Non	0	0
DJ	GBATOUA	GBATOUA	M	67	67	2019	4	Non	0	0
DJ	GBATOUA	GBATOUA	M	10	10	2019	4	Non	0	0
DJ	GBATOUA	GBATOUA	W	10	10	2019	4	Non	0	0
DJ	GBATOUA	GBATOUA	W	22	4	2019	4	Non	0	0
DJ	GBATOUA	GBATOUA	W	15	15	2019	4	Non	0	0
DJ	GBATOUA	GBATOUA	W	12	12	2019	4	Non	0	0
DJ	GBATOUA	GBATOUA	W	15	15	2019	2	Non	0	0
DJ	GBATOUA	GBATOUA	W	13	13	2019	2	Non	0	0
DJ	GBATOUA	GBATOUA	W	12	12	2019	4	Non	0	0
DJ	GBATOUA	GBATOUA	W	5	5	2019	1	Non	0	0
DJ	GBATOUA	GBATOUA	M	7	7	2019	3	Non	0	0
DJ	GBATOUA	GBATOUA	M	5	5	2019	1	Non	0	0
DJ	GBATOUA	GBATOUA	W	98	98	2019	4	Non	0	0
DJOHONG	GBATOUA	GBATOUA	Femme	18	18	0	0	Non	0	0
DJOHONG	GBATOUA	GBATOUA	Femme	21	21	0	0	Non	0	0
DJOHONG	GBATOUA	GBATOUA	Femme	21	21	2018	3	Non	0	0
DJ	GBATOUA	GBATOUA	W	60	60	2019	4	Non	0	0
DJOHONG	GBATOUA	GBATOUA	Homme	38	38	0	0	Non	0	0
DJ	GBATOUA	GBATOUA	M	30	30	2019	4	Non	0	0
DJ	GBATOUA	GBATOUA	W	6	9	2019	4	Non	0	0
DJ	GBATOUA	GBATOUA	M	23	23	2019	4	Non	0	0
DJ	GBATOUA	GBATOUA	W	28	28	2019	4	Non	0	0
DJ	GBATOUA	GBATOUA	M	7	7	2019	2	Non	0	0
DJOHONG	GBATOUA	GBATOUA	Homme	5	5	0	0	Non	0	0
DJOHONG	GBATOUA	GBATOUA	Homme	10	10	0	0	Non	0	0
DJOHONG	GBATOUA	GBATOUA	Femme	8	8	0	0	Non	0	0
DJ	GBATOUA	GBATOUA	W	19	19	2019	4	Non	0	0
DJOHONG	GBATOUA	GBATOUA	Femme	21	21	0	0	Non	0	0
DJ	GBATOUA	GBATOUA	M	9	9	2019	4	Non	0	0
DJ	GBATOUA	GBATOUA	M	36	36	2019	4	Non	0	0
DJOHONG	GBATOUA	GBATOUA	Homme	60	60	0	0	Non	0	0
DJ	GBATOUA	GBATOUA	M	25	25	2019	4	Non	0	0
DJ	GBATOUA	GBATOUA	M	30	30	2019	4	Non	0	0
DJOHONG	GBATOUA	GBATOUA	Femme	61	61	0	0	Non	0	0
DJ	GBATOUA	GBATOUA	M	50	50	2019	4	Non	0	0
DJ	GBATOUA	GBATOUA	M	21	24	2019	4	Non	0	0
DJ	GBATOUA	GBATOUA	M	25	25	2019	4	Non	0	0
DJOHONG	YAMBA	YAMBA	Homme	50	5	0	0	Non	0	0
DJ	YAMBA	YAMBA	M	80	80	2019	4	Non	0	0
DJ	YAMBA	YAMBA	M	70	70	2019	4	Non	0	0
DJ	YAMBA	YAMBA	W	30	30	2019	4	Non	0	0
DJ	YAMBA	YAMBA	W	31	31	2019	4	Non	0	0
DJOHONG	YAMBA	YAMBA	Femme	60	60	2018	3	Non	0	0
DJOHONG	YAMBA	YAMBA	Homme	11	11	2018	3	Non	0	0
DJ	YAMBA	YAMBA	W	55	55	2019	4	Non	0	0
DJ	YAMBA	YAMBA	W	42	42	2019	4	Non	0	0
DJ	YAMBA	YAMBA	W	21	21	2019	4	Non	0	0
DJ	YAMBA	YAMBA	W	65	10	2019	4	Non	0	0
DJ	YAMBA	YAMBA	M	12	62	2019	4	Non	0	0
DJ	YAMBA	YAMBA	W	99	20	2019	4	Non	0	0
DJ	YAMBA	YAMBA	M	70	2019	2019	4	Non	0	0
DJ	YAMBA	YAMBA	M	65	65	2019	4	Non	0	0
DJOHONG	YAMBA	YAMBA	Femme	62	62	0	0	Non	0	0
DJ	YAMBA	YAMBA	M	42	42	2019	4	Non	0	0
DJ	YAMBA	YAMBA	W	50	50	2019	4	Non	0	0
DJOHONG	YAMBA	YAMBA	Femme	51	51	2018	3	Non	0	0
DJOHONG	YAMBA	YAMBA	Femme	40	40	2018	3	Non	0	0
DJOHONG	YAMBA	YAMBA	Homme	38	3	0	0	Non	0	0
DJ	YAMBA	YAMBA	M	24	24	2019	4	Non	0	0
DJOHONG	YAMBA	YAMBA	Homme	25	3	0	0	Non	0	0
DJOHONG	YAMBA	YAMBA	Homme	25	25	2018	3	Non	0	0
DJOHONG	YAMBA	YAMBA	Homme	18	18	0	0	Non	0	0
DJOHONG	YAMBA	YAMBA	Homme	16	16	0	0	Non	0	0
DJOHONG	YAMBA	YAMBA	Homme	22	22	2018	3	Non	0	0
DJ	YAMBA	YAMBA	M	60	10	2019	4	Non	0	0
DJ	YAMBA	YAMBA	M	33	33	2019	4	Non	0	0
DJOHONG	YAMBA	YAMBA	Homme	60	60	2018	3	Non	0	0
DJOHONG	YAMBA	YAMBA	Homme	75	35	2018	3	Non	0	0
DJOHONG	YAMBA	YAMBA	Homme	15	15	0	0	Non	0	0
DJOHONG	YAMBA	YAMBA	Homme	17	17	0	0	Non	0	0
DJOHONG	YAMBA	YAMBA	Homme	21	4	0	0	Non	0	0
DJOHONG	YAMBA	YAMBA	Homme	27	27	2018	3	Non	0	0
DJOHONG	YAMBA	YAMBA	Homme	49	49	0	0	Non	0	0
DJOHONG	YAMBA	YAMBA	Homme	21	21	0	0	Non	0	0
DJOHONG	YAMBA	YAMBA	Homme	21	21	0	0	Non	0	0
DJOHONG	YAMBA	YAMBA	Femme	80	18	0	0	Non	0	0
DJOHONG	YAMBA	YAMBA	Femme	48	10	0	0	Non	0	0
DJOHONG	YAMBA	YAMBA	Femme	15	15	2017	2	Non	0	0
DJOHONG	YAMBA	YAMBA	Femme	12	12	2018	3	Non	0	0
DJOHONG	YAMBA	YAMBA	Homme	57	57	2018	3	Non	0	0
DJOHONG	YAMBA	YAMBA	Femme	15	1	0	0	Non	0	0
DJOHONG	YAMBA	YAMBA	Femme	15	15	0	0	Non	0	0
DJOHONG	YAMBA	YAMBA	Homme	28	28	2018	3	Non	0	0
DJOHONG	YAMBA	YAMBA	Homme	24	24	0	0	Non	0	0
DJOHONG	YAMBA	YAMBA	Femme	15	15	2018	3	Non	0	0
DJOHONG	YAMBA	YAMBA	Homme	17	17	2018	3	Non	0	0
DJOHONG	YAMBA	YAMBA	Femme	9	9	2018	3	Non	0	0
DJOHONG	YAMBA	YAMBA	Homme	15	7	2018	3	Non	0	0
DJOHONG	YAMBA	YAMBA	Femme	30	30	2018	3	Non	0	0
DJOHONG	YAMBA	YAMBA	Femme	45	45	2018	3	Non	0	0
DJOHONG	YAMBA	YAMBA	Femme	5	5	0	0	Non	0	0
DJOHONG	YAMBA	YAMBA	Homme	15	15	2018	3	Non	0	0
DJOHONG	YAMBA	YAMBA	Homme	27	27	2018	3	Non	0	0
DJOHONG	YAMBA	YAMBA	Femme	23	5	2018	3	Non	0	0
DJOHONG	YAMBA	YAMBA	Femme	23	5	2018	3	Non	0	0
DJOHONG	YAMBA	YAMBA	Femme	13	13	2018	3	Non	0	0
DJOHONG	YAMBA	YAMBA	Femme	22	22	2018	3	Non	0	0
DJOHONG	YAMBA	YAMBA	Femme	65	65	2018	3	Non	0	0
DJOHONG	YAMBA	YAMBA	Femme	30	30	2018	3	Non	0	0
DJOHONG	YAMBA	YAMBA	Femme	18	18	2018	3	Non	0	0
DJOHONG	YAMBA	YAMBA	Homme	24	0	0	0	Non	0	0
DJOHONG	YAMBA	YAMBA	Femme	21	21	2018	3	Non	0	0
DJOHONG	YAMBA	YAMBA	Femme	12	12	2018	3	Non	0	0
DJOHONG	YAMBA	YAMBA	Femme	74	2018	2018	3	Non	0	0
DJOHONG	YAMBA	YAMBA	Femme	15	15	2018	3	Non	0	0
DJOHONG	YAMBA	YAMBA	Homme	37	0	2018	3	Non	0	0
DJOHONG	YAMBA	YAMBA	Femme	16	16	2018	3	Non	0	0
DJOHONG	YAMBA	YAMBA	Femme	13	13	2018	3	Non	0	0
DJOHONG	YAMBA	YAMBA	Femme	80	80	2018	3	Non	0	0
DJOHONG	YAMBA	YAMBA	Femme	50	50	2018	3	Non	0	0
DJOHONG	YAMBA	YAMBA	Femme	70	70	2018	3	Non	0	0
DJOHONG	YAMBA	YAMBA	Homme	43	43	0	0	Non	0	0
DJOHONG	YAMBA	YAMBA	Femme	33	22	2018	3	Non	0	0
DJOHONG	YAMBA	YAMBA	Homme	46	5	2016	1	Non	0	0
DJOHONG	YAMBA	YAMBA	Homme	42	1	2017	2	Non	0	0
DJOHONG	YAMBA	YAMBA	Homme	51	16	2018	3	Non	0	0
DJOHONG	YAMBA	YAMBA	Homme	31	0	0	0	Non	0	0
DJOHONG	YAMBA	YAMBA	Femme	18	4	2018	3	Non	0	0
DJOHONG	YAMBA	YAMBA	Homme	29	29	2018	3	Non	0	0
DJOHONG	YAMBA	YAMBA	Femme	38	38	2018	3	Non	0	0
DJOHONG	YAMBA	YAMBA	Homme	42	42	2018	3	Non	0	0
DJOHONG	YAMBA	YAMBA	Femme	7	7	2018	2	Non	0	0
DJOHONG	YAMBA	YAMBA	Homme	23	23	2018	3	Non	0	0
DJOHONG	YAMBA	YAMBA	Femme	22	16	2018	3	Non	0	0
DJOHONG	YAMBA	YAMBA	Femme	45	10	2018	3	Non	0	0
DJOHONG	YAMBA	YAMBA	Homme	9	9	0	0	Non	0	0
DJ	YAMBA	YAMBA	M	34	34	2019	4	Non	0	0
DJ	YAMBA	YAMBA	M	59	59	2019	4	Non	0	0
DJ	YAMBA	YAMBA	M	56	56	2019	4	Non	0	0
DJ	YAMBA	YAMBA	W	60	60	2019	4	Non	0	0
DJ	YAMBA	YAMBA	W	25	25	2019	4	Non	0	0
DJ	YAMBA	YAMBA	M	32	32	2019	4	Non	0	0
DJ	YAMBA	YAMBA	M	39	39	2019	4	Non	0	0
DJ	YAMBA	YAMBA	M	6	6	2019	1	Non	0	0
DJ	YAMBA	YAMBA	M	8	8	2019	3	Non	0	0
DJ	YAMBA	YAMBA	W	8	8	2019	3	Non	0	0
DJ	YAMBA	YAMBA	W	6	6	2019	1	Non	0	0
DJ	YAMBA	YAMBA	W	11	11	2019	4	Oui	0	0
DJ	YAMBA	YAMBA	W	30	30	2019	4	Non	0	0
DJ	YAMBA	YAMBA	W	68	68	2019	4	Non	0	0
DJ	YAMBA	YAMBA	W	43	43	2019	4	Non	0	0
DJ	YAMBA	YAMBA	M	21	21	2019	4	Non	0	0
DJOHONG	YAMBA	YAMBA	Femme	32	32	2018	3	Non	0	0
DJOHONG	YAMBA	YAMBA	Homme	7	7	0	0	Non	0	0
DJ	YAMBA	YAMBA	W	23	23	2019	4	Non	0	0
DJ	YAMBA	YAMBA	W	45	45	2019	4	Non	0	0
DJ	YAMBA	YAMBA	M	29	29	2019	4	Non	0	0
DJ	YAMBA	YAMBA	M	15	15	2019	4	Non	0	0
DJOHONG	YAMBA	YAMBA	Homme	18	0	0	0	Non	0	0
DJ	YAMBA	YAMBA	M	15	15	2019	4	Non	0	0
DJ	YAMBA	YAMBA	M	27	674762306	2019	4	Non	0	0
DJOHONG	YAMBA	YAMBA	Homme	31	0	2018	3	Non	0	0
DJ	YAMBA	YAMBA	M	13	13	2019	4	Non	0	0
DJ	YAMBA	YAMBA	M	30	30	2019	4	Non	0	0
DJ	YAMBA	YAMBA	W	45	45	2019	4	Non	0	0
DJ	YAMBA	YAMBA	W	61	61	2019	4	Non	0	0
DJ	YAMBA	YAMBA	M	11	11	2019	4	Non	0	0
DJ	YAMBA	YAMBA	W	35	35	2019	4	Non	0	0
DJ	YAMBA	YAMBA	M	50	50	2019	4	Non	0	0
DJOHONG	YAMBA	YAMBA	Homme	60	60	0	0	Non	0	0
DJOHONG	YAMBA	YAMBA	Femme	80	80	2018	3	Non	0	0
DJ	YAMBA	YAMBA	M	70	70	2019	4	Non	0	0
DJ	YAMBA	YAMBA	M	7	7	2019	2	Non	0	0
DJ	YAMBA	YAMBA	M	22	22	2019	4	Non	0	0
DJ	YAMBA	YAMBA	W	18	18	2019	4	Non	0	0
DJOHONG	YAMBA	YAMBA	Femme	27	27	2018	3	Non	0	0
ME	KOREKONI	KOREKONI	M	80	7	2019	4	Non	0	0
ME	KOREKONI	KOREKONI	M	80	80	2019	4	Non	0	0
ME	KOREKONI	KOREKONI	W	70	70	2019	4	Non	0	0
ME	KOREKONI	KOREKONI	W	60	60	2019	3	Non	0	0
ME	KOREKONI	KOREKONI	M	98	98	2019	4	Non	0	0
ME	KOREKONI	KOREKONI	M	60	60	2019	4	Non	0	0
ME	KOREKONI	KOREKONI	W	60	60	2019	4	Non	0	0
ME	KOREKONI	KOREKONI	W	70	70	2019	4	Non	0	0
ME	KOREKONI	KOREKONI	W	50	50	2019	4	Non	0	0
ME	KOREKONI	KOREKONI	W	50	50	2019	4	Non	0	0
ME	KOREKONI	KOREKONI	W	70	70	2019	4	Non	0	0
ME	KOREKONI	KOREKONI	W	60	60	2019	4	Non	0	0
ME	KOREKONI	KOREKONI	W	57	57	2019	4	Non	0	0
ME	KOREKONI	KOREKONI	W	50	50	2019	4	Non	0	0
ME	KOREKONI	KOREKONI	W	65	65	2019	4	Non	0	0
ME	KOREKONI	KOREKONI	W	7	7	2019	2	Non	0	0
ME	KOREKONI	KOREKONI	M	45	40	2019	4	Non	0	0
ME	KOREKONI	KOREKONI	M	62	62	2019	4	Non	0	0
ME	KOREKONI	KOREKONI	M	42	42	2019	4	Non	0	0
MEIGANGA	KOREKONI	KOREKONI	Homme	78	1	2018	3	Non	0	0
MEIGANGA	KOREKONI	KOREKONI	Femme	35	35	2018	3	Non	0	0
ME	KOREKONI	KOREKONI	M	27	27	2019	4	Non	0	0
MEIGANGA	KOREKONI	KOREKONI	Homme	63	1	0	0	Non	0	0
MEIGANGA	KOREKONI	KOREKONI	Homme	67	1	0	0	Non	0	0
ME	KOREKONI	KOREKONI	W	105	105	2019	4	Non	0	0
ME	KOREKONI	KOREKONI	W	50	50	2019	4	Non	0	0
ME	KOREKONI	KOREKONI	W	35	3	2019	4	Non	0	0
ME	KOREKONI	KOREKONI	W	80	4	2019	3	Non	0	0
ME	KOREKONI	KOREKONI	W	42	42	2019	4	Non	0	0
ME	KOREKONI	KOREKONI	W	35	6	2019	4	Non	0	0
ME	KOREKONI	KOREKONI	W	30	4	2019	3	Non	0	0
ME	KOREKONI	KOREKONI	W	31	31	2019	4	Non	0	0
ME	KOREKONI	KOREKONI	W	40	40	2019	4	Non	0	1
ME	KOREKONI	KOREKONI	M	48	4	2019	4	Non	0	0
ME	KOREKONI	KOREKONI	W	11	11	2019	4	Non	0	0
MEIGANGA	KOREKONI	KOREKONI	Femme	40	14	2018	3	Non	0	0
ME	KOREKONI	KOREKONI	W	21	4	2019	4	Non	0	0
ME	KOREKONI	KOREKONI	W	82	10	2019	4	Non	0	0
ME	KOREKONI	KOREKONI	W	18	4	2019	4	Non	0	0
MEIGANGA	KOREKONI	KOREKONI	Femme	20	20	2018	3	Non	0	0
MEIGANGA	KOREKONI	KOREKONI	Femme	22	7	2018	3	Non	0	0
ME	KOREKONI	KOREKONI	W	34	16	2019	3	Non	0	0
ME	KOREKONI	KOREKONI	W	32	32	2019	3	Non	0	0
MEIGANGA	KOREKONI	KOREKONI	Femme	24	2	2018	1	Non	0	0
ME	KOREKONI	KOREKONI	M	42	42	2019	4	Non	0	0
ME	KOREKONI	KOREKONI	M	34	34	2019	4	Non	0	0
ME	KOREKONI	KOREKONI	W	20	3	2019	2	Non	0	0
ME	KOREKONI	KOREKONI	W	45	45	2019	4	Non	0	0
ME	KOREKONI	KOREKONI	M	25	25	2019	4	Non	0	0
ME	KOREKONI	KOREKONI	W	21	21	2019	4	Non	0	0
MEIGANGA	KOREKONI	KOREKONI	Femme	24	24	2018	3	Non	0	0
ME	KOREKONI	KOREKONI	W	30	30	2019	3	Non	0	0
ME	KOREKONI	KOREKONI	W	8	8	2019	3	Non	0	0
ME	KOREKONI	KOREKONI	W	10	10	2019	4	Non	0	0
MEIGANGA	KOREKONI	KOREKONI	Femme	50	30	2018	3	Non	0	0
ME	KOREKONI	KOREKONI	M	60	60	2019	4	Non	0	0
ME	KOREKONI	KOREKONI	M	57	57	2019	4	Non	0	0
ME	KOREKONI	KOREKONI	M	8	8	2019	3	Non	0	0
ME	KOREKONI	KOREKONI	M	7	7	2019	2	Non	0	0
ME	KOREKONI	KOREKONI	W	23	4	2019	4	Non	0	0
ME	KOREKONI	KOREKONI	W	17	17	2019	4	Non	0	0
ME	KOREKONI	KOREKONI	W	50	50	2019	4	Non	0	0
ME	KOREKONI	KOREKONI	W	28	1	2019	1	Non	0	0
ME	KOREKONI	KOREKONI	W	8	1	2019	1	Non	0	0
ME	KOREKONI	KOREKONI	W	10	1	2019	1	Non	0	0
ME	KOREKONI	KOREKONI	M	70	70	2019	4	Non	0	0
MEIGANGA	KOREKONI	KOREKONI	Femme	22	22	2018	3	Non	0	0
MEIGANGA	KOREKONI	KOREKONI	Homme	39	39	2018	3	Non	0	0
ME	KOREKONI	KOREKONI	W	30	30	2019	4	Non	0	0
MEIGANGA	KOREKONI	KOREKONI	Femme	23	23	2017	2	Non	0	0
ME	KOREKONI	KOREKONI	W	32	10	2019	3	Non	0	0
ME	KOREKONI	KOREKONI	M	7	7	2019	2	Non	0	0
ME	KOREKONI	KOREKONI	M	12	12	2019	4	Non	0	0
ME	KOREKONI	KOREKONI	W	32	7	2019	4	Non	0	0
MEIGANGA	KOREKONI	KOREKONI	Femme	5	5	0	0	Non	0	0
ME	KOREKONI	KOREKONI	W	11	11	2019	4	Non	0	0
ME	KOREKONI	KOREKONI	W	28	1	2019	4	Non	0	0
ME	KOREKONI	KOREKONI	W	12	6	2019	4	Non	0	0
ME	KOREKONI	KOREKONI	W	9	6	2019	4	Non	0	0
MEIGANGA	KOREKONI	KOREKONI	Femme	39	10	2018	2	Non	0	0
MEIGANGA	KOREKONI	KOREKONI	Femme	40	40	2018	3	Non	0	0
ME	KOREKONI	KOREKONI	W	27	10	2019	4	Non	0	0
ME	KOREKONI	KOREKONI	W	10	10	2019	4	Non	0	0
MEIGANGA	KOREKONI	KOREKONI	Femme	25	5	2018	2	Non	0	0
ME	KOREKONI	KOREKONI	W	39	1	2019	4	Non	0	0
MEIGANGA	KOREKONI	KOREKONI	Femme	22	13	2018	3	Non	0	0
MEIGANGA	KOREKONI	KOREKONI	Femme	7	7	2018	1	Non	0	0
MEIGANGA	KOREKONI	KOREKONI	Femme	34	12	2018	3	Non	0	0
MEIGANGA	KOREKONI	KOREKONI	Femme	21	21	2018	3	Non	0	0
ME	KOREKONI	KOREKONI	W	7	7	2019	1	Non	0	0
ME	KOREKONI	KOREKONI	W	21	12	2019	4	Non	0	0
ME	KOREKONI	KOREKONI	W	21	21	2019	4	Non	0	0
ME	KOREKONI	KOREKONI	W	7	7	2019	2	Non	0	0
ME	KOREKONI	KOREKONI	W	25	25	2019	4	Non	0	10
ME	KOREKONI	KOREKONI	W	10	10	2019	4	Non	0	0
ME	KOREKONI	KOREKONI	W	8	8	2019	3	Non	0	0
MEIGANGA	KOREKONI	KOREKONI	Femme	5	5	0	0	Non	0	0
ME	KOREKONI	KOREKONI	W	14	14	2019	4	Non	0	0
ME	KOREKONI	KOREKONI	M	58	15	2019	4	Non	0	0
MEIGANGA	KOREKONI	KOREKONI	Femme	35	35	2018	3	Non	0	0
ME	KOREKONI	KOREKONI	W	12	12	2019	4	Non	0	0
ME	KOREKONI	KOREKONI	W	10	10	2019	4	Non	0	0
ME	KOREKONI	KOREKONI	M	8	8	2019	2	Non	0	0
MEIGANGA	KOREKONI	KOREKONI	Femme	25	12	2018	3	Non	0	0
ME	KOREKONI	KOREKONI	M	7	7	2019	3	Non	0	12
ME	KOREKONI	KOREKONI	W	56	20	2019	4	Non	0	0
ME	KOREKONI	KOREKONI	W	25	7	2019	4	Non	0	0
ME	KOREKONI	KOREKONI	W	27	8	2019	4	Non	0	16
ME	KOREKONI	KOREKONI	W	35	9	2019	4	Non	0	0
ME	KOREKONI	KOREKONI	M	6	6	2019	1	Non	0	0
ME	KOREKONI	KOREKONI	M	58	3	2019	4	Non	0	0
ME	KOREKONI	KOREKONI	W	25	9	2019	3	Non	0	0
ME	KOREKONI	KOREKONI	M	14	1	2019	4	Non	0	0
MEIGANGA	KOREKONI	KOREKONI	Homme	5	5	0	0	Non	0	0
ME	KOREKONI	KOREKONI	W	50	50	2019	4	Non	0	0
ME	KOREKONI	KOREKONI	M	8	8	2019	3	Non	0	0
ME	KOREKONI	KOREKONI	W	6	6	2019	1	Non	0	0
ME	KOREKONI	KOREKONI	W	30	30	2019	3	Non	0	0
MEIGANGA	KOREKONI	KOREKONI	Homme	5	5	0	0	Non	0	0
ME	KOREKONI	KOREKONI	W	8	8	2019	2	Non	0	0
ME	KOREKONI	KOREKONI	W	23	23	2019	4	Non	0	0
ME	KOREKONI	KOREKONI	W	11	11	2019	4	Non	0	0
ME	KOREKONI	KOREKONI	W	83	83	2019	4	Non	0	0
ME	KOREKONI	KOREKONI	W	10	10	2019	3	Non	0	0
ME	KOREKONI	KOREKONI	W	35	20	2019	4	Non	0	0
ME	KOREKONI	KOREKONI	M	15	15	2019	4	Non	0	0
ME	KOREKONI	KOREKONI	W	14	14	2019	4	Non	0	0
ME	KOREKONI	KOREKONI	M	10	10	2019	4	Non	0	0
ME	KOREKONI	KOREKONI	M	8	8	2019	2	Non	0	0
ME	KOREKONI	KOREKONI	W	6	6	2019	1	Non	0	0
ME	KOREKONI	KOREKONI	W	6	6	2019	1	Non	0	0
ME	KOREKONI	KOREKONI	W	45	1	2019	4	Non	0	0
ME	KOREKONI	KOREKONI	W	22	2	2019	4	Non	0	0
ME	KOREKONI	KOREKONI	W	30	30	2019	3	Non	0	0
ME	KOREKONI	KOREKONI	W	8	8	2019	2	Non	0	0
ME	KOREKONI	KOREKONI	M	6	6	2019	1	Non	0	0
ME	KOREKONI	KOREKONI	W	27	27	2019	4	Non	0	0
ME	KOREKONI	KOREKONI	W	16	16	2019	4	Non	0	0
ME	KOREKONI	KOREKONI	M	9	9	2019	3	Non	0	0
ME	KOREKONI	KOREKONI	W	10	10	2019	4	Non	0	0
ME	KOREKONI	KOREKONI	W	8	8	2019	2	Non	0	0
ME	KOREKONI	KOREKONI	M	49	49	2019	4	Non	0	0
ME	KOREKONI	KOREKONI	M	35	35	2019	4	Non	0	0
ME	KOREKONI	KOREKONI	M	40	40	2019	4	Non	0	0
ME	KOREKONI	KOREKONI	M	50	50	2019	4	Non	0	0
MEIGANGA	KOREKONI	KOREKONI	Femme	43	43	2018	2	Non	0	0
ME	KOREKONI	KOREKONI	W	40	40	2019	4	Non	0	0
MEIGANGA	KOREKONI	KOREKONI	Femme	25	25	2018	3	Non	0	0
ME	KOREKONI	KOREKONI	W	25	25	2019	3	Non	0	0
ME	KOREKONI	KOREKONI	M	6	6	2019	1	Non	0	0
ME	KOREKONI	KOREKONI	W	25	25	2019	4	Non	0	0
ME	KOREKONI	KOREKONI	W	11	11	2019	4	Non	0	0
MEIGANGA	KOREKONI	KOREKONI	Femme	27	27	2018	3	Non	0	0
ME	KOREKONI	KOREKONI	W	22	22	2019	3	Non	0	0
ME	KOREKONI	KOREKONI	M	5	5	2019	1	Non	0	0
MEIGANGA	KOREKONI	KOREKONI	Femme	21	2	0	0	Non	0	0
ME	KOREKONI	KOREKONI	M	7	7	2019	1	Non	0	0
ME	KOREKONI	KOREKONI	W	10	10	2019	4	Non	0	0
ME	KOREKONI	KOREKONI	W	30	30	2019	3	Non	0	0
ME	KOREKONI	KOREKONI	W	8	8	2019	3	Non	0	0
MEIGANGA	KOREKONI	KOREKONI	Homme	5	5	0	0	Non	0	0
ME	KOREKONI	KOREKONI	W	17	4	2019	4	Non	0	0
ME	KOREKONI	KOREKONI	M	46	5	2019	4	Non	0	0
ME	KOREKONI	KOREKONI	W	12	12	2019	4	Non	0	0
ME	KOREKONI	KOREKONI	M	9	9	2019	4	Non	0	0
ME	KOREKONI	KOREKONI	M	7	7	2019	2	Non	0	0
MEIGANGA	KOREKONI	KOREKONI	Femme	40	4	2018	3	Non	0	0
ME	KOREKONI	KOREKONI	M	7	7	2019	2	Non	0	0
ME	KOREKONI	KOREKONI	M	12	12	2019	4	Non	6	8
ME	KOREKONI	KOREKONI	W	19	4	2019	3	Non	0	0
ME	KOREKONI	KOREKONI	W	10	10	2019	4	Non	0	0
ME	KOREKONI	KOREKONI	W	12	12	2019	4	Non	0	0
ME	KOREKONI	KOREKONI	W	9	9	2019	3	Non	0	0
ME	KOREKONI	KOREKONI	W	21	1	2019	1	Non	0	0
ME	KOREKONI	KOREKONI	M	50	50	2019	4	Non	0	0
ME	KOREKONI	KOREKONI	M	9	9	2019	4	Non	0	0
ME	KOREKONI	KOREKONI	W	10	10	2019	4	Non	0	0
ME	KOREKONI	KOREKONI	W	12	12	2019	4	Non	0	0
ME	KOREKONI	KOREKONI	M	13	13	2019	4	Non	0	0
ME	KOREKONI	KOREKONI	M	5	5	2019	1	Non	0	0
MEIGANGA	KOREKONI	KOREKONI	Femme	21	21	2016	1	Non	0	0
MEIGANGA	KOREKONI	KOREKONI	Femme	5	5	0	0	Non	0	0
MEIGANGA	KOREKONI	KOREKONI	Femme	8	8	0	0	Non	0	0
MEIGANGA	KOREKONI	KOREKONI	Femme	21	21	0	0	Non	0	0
MEIGANGA	KOREKONI	KOREKONI	Femme	40	3	2018	2	Non	0	0
MEIGANGA	KOREKONI	KOREKONI	Femme	28	4	2018	3	Non	0	0
ME	KOREKONI	KOREKONI	W	8	8	2019	3	Non	3	0
MEIGANGA	KOREKONI	KOREKONI	Femme	21	4	2018	3	Non	0	0
ME	KOREKONI	KOREKONI	W	30	3	2019	4	Non	0	0
ME	KOREKONI	KOREKONI	M	8	8	2019	2	Non	0	8
ME	KOREKONI	KOREKONI	W	25	6	2019	3	Non	0	0
ME	KOREKONI	KOREKONI	W	21	6	2019	4	Non	0	0
ME	KOREKONI	KOREKONI	M	21	21	2019	4	Non	0	0
ME	KOREKONI	KOREKONI	M	23	23	2019	4	Non	0	0
ME	KOREKONI	KOREKONI	M	13	13	2019	4	Non	0	0
ME	KOREKONI	KOREKONI	M	15	15	2019	4	Non	30	0
ME	KOREKONI	KOREKONI	M	10	10	2019	4	Non	0	0
ME	KOREKONI	KOREKONI	W	14	14	2019	4	Non	0	0
ME	KOREKONI	KOREKONI	W	8	8	2019	3	Non	0	0
ME	KOREKONI	KOREKONI	W	13	13	2019	4	Non	0	0
ME	KOREKONI	KOREKONI	M	38	38	2019	4	Non	0	0
ME	KOREKONI	KOREKONI	M	5	5	2019	1	Non	0	0
ME	KOREKONI	KOREKONI	M	10	10	2019	4	Non	0	0
ME	KOREKONI	KOREKONI	W	12	12	2019	4	Non	0	0
ME	KOREKONI	KOREKONI	M	13	13	2019	4	Non	0	0
ME	KOREKONI	KOREKONI	M	55	55	2019	4	Non	0	0
ME	KOREKONI	KOREKONI	M	54	54	2019	4	Non	0	0
MEIGANGA	KOREKONI	KOREKONI	Femme	9	1	0	0	Non	0	0
ME	KOREKONI	KOREKONI	W	28	28	2019	4	Non	0	0
ME	KOREKONI	KOREKONI	W	7	7	2019	2	Non	0	0
ME	KOREKONI	KOREKONI	W	10	10	2019	4	Non	0	0
ME	KOREKONI	KOREKONI	W	50	50	2019	4	Non	0	0
ME	KOREKONI	KOREKONI	W	35	5	2019	3	Non	0	0
ME	KOREKONI	KOREKONI	W	10	5	2019	4	Non	0	0
ME	KOREKONI	KOREKONI	M	52	52	2019	4	Non	0	0
ME	KOREKONI	KOREKONI	M	43	10	2019	4	Non	0	0
ME	KOREKONI	KOREKONI	M	50	10	2019	4	Non	0	0
ME	KOREKONI	KOREKONI	W	12	12	2019	4	Non	0	0
ME	KOREKONI	KOREKONI	W	12	5	2019	4	Non	0	0
ME	KOREKONI	KOREKONI	M	65	65	2019	4	Non	0	0
MEIGANGA	KOREKONI	KOREKONI	Homme	45	45	2015	4	Non	0	0
ME	KOREKONI	KOREKONI	M	32	32	2019	4	Non	0	0
ME	KOREKONI	KOREKONI	M	27	27	2019	4	Non	0	0
ME	KOREKONI	KOREKONI	M	33	10	2019	4	Non	20	0
ME	NANDEKE	NANDEKE	M	48	48	2019	4	Non	0	0
ME	NANDEKE	NANDEKE	M	42	42	2019	4	Non	0	0
ME	NANDEKE	NANDEKE	W	30	30	2019	4	Non	0	0
ME	NANDEKE	NANDEKE	M	6	6	2019	2	Non	0	0
ME	NANDEKE	NANDEKE	W	40	40	2019	4	Non	0	0
ME	NANDEKE	NANDEKE	W	22	22	2019	3	Non	0	0
ME	NANDEKE	NANDEKE	W	54	14	2019	4	Non	0	0
ME	NANDEKE	NANDEKE	W	40	5	2019	4	Non	0	0
ME	NANDEKE	NANDEKE	W	45	5	2019	4	Non	0	0
ME	NANDEKE	NANDEKE	M	60	60	2019	4	Non	0	0
MEIGANGA	NANDEKE	NANDEKE	Homme	14	14	0	0	Non	0	0
MEIGANGA	NANDEKE	NANDEKE	Femme	80	13	0	0	Non	0	0
MEIGANGA	NANDEKE	NANDEKE	Femme	28	10	2018	3	Non	0	0
ME	NANDEKE	NANDEKE	W	27	27	2019	3	Non	0	0
ME	NANDEKE	NANDEKE	W	40	40	2019	4	Non	0	0
ME	NANDEKE	NANDEKE	M	15	15	2019	4	Non	0	0
ME	NANDEKE	NANDEKE	W	38	38	2019	4	Non	0	0
ME	NANDEKE	NANDEKE	W	50	1	2019	4	Non	0	0
ME	NANDEKE	NANDEKE	M	26	3	2019	3	Non	0	0
ME	NANDEKE	NANDEKE	W	26	26	2019	4	Non	0	0
ME	NANDEKE	NANDEKE	W	33	17	2019	3	Non	0	0
ME	NANDEKE	NANDEKE	W	22	2	2019	4	Non	0	0
ME	NANDEKE	NANDEKE	W	17	17	2019	4	Non	0	0
MEIGANGA	NANDEKE	NANDEKE	Homme	30	30	0	0	Non	0	0
MEIGANGA	NANDEKE	NANDEKE	Homme	57	57	2018	3	Non	0	0
MEIGANGA	NANDEKE	NANDEKE	Homme	58	58	2018	3	Non	0	0
MEIGANGA	NANDEKE	NANDEKE	Homme	42	42	2018	3	Non	0	0
ME	NANDEKE	NANDEKE	M	42	42	2019	4	Non	0	0
ME	NANDEKE	NANDEKE	W	80	1	2019	4	Non	0	0
ME	NANDEKE	NANDEKE	W	10	10	2019	4	Non	0	0
ME	NANDEKE	NANDEKE	M	7	7	2019	2	Non	0	0
ME	NANDEKE	NANDEKE	M	10	10	2019	4	Non	0	0
ME	NANDEKE	NANDEKE	W	40	30	2019	4	Non	0	0
ME	NANDEKE	NANDEKE	M	38	38	2019	4	Non	0	0
ME	NANDEKE	NANDEKE	W	22	22	2019	4	Non	0	0
ME	NANDEKE	NANDEKE	W	19	19	2019	4	Non	0	0
ME	NANDEKE	NANDEKE	M	9	9	2019	3	Non	0	0
ME	NANDEKE	NANDEKE	M	6	6	2019	1	Non	0	0
ME	NANDEKE	NANDEKE	M	12	12	2019	4	Non	0	0
ME	NANDEKE	NANDEKE	M	7	7	2019	2	Non	0	0
ME	NANDEKE	NANDEKE	M	35	7	2019	4	Non	0	0
ME	NANDEKE	NANDEKE	M	32	32	2019	4	Non	0	0
ME	NANDEKE	NANDEKE	M	14	2	2019	4	Non	0	0
ME	NANDEKE	NANDEKE	M	12	12	2019	4	Non	0	0
MEIGANGA	NANDEKE	NANDEKE	Femme	21	1	0	0	Non	0	0
MEIGANGA	NANDEKE	NANDEKE	Femme	14	14	0	0	Non	0	0
MEIGANGA	NANDEKE	NANDEKE	Homme	18	18	0	0	Non	0	0
ME	NANDEKE	NANDEKE	W	36	20	2019	4	Non	0	0
MEIGANGA	NANDEKE	NANDEKE	Homme	46	1	2016	3	Non	0	0
MEIGANGA	NANDEKE	NANDEKE	Homme	11	11	2018	3	Non	0	0
MEIGANGA	NANDEKE	NANDEKE	Femme	14	14	2018	3	Non	0	0
MEIGANGA	NANDEKE	NANDEKE	Homme	8	8	0	0	Non	0	0
MEIGANGA	NANDEKE	NANDEKE	Homme	10	10	0	0	Non	0	0
MEIGANGA	NANDEKE	NANDEKE	Homme	8	8	0	0	Non	0	0
MEIGANGA	NANDEKE	NANDEKE	Homme	58	14	0	0	Non	0	0
ME	NANDEKE	NANDEKE	M	50	6	2019	4	Non	0	0
ME	NANDEKE	NANDEKE	W	21	6	2019	3	Non	0	0
MEIGANGA	NANDEKE	NANDEKE	Homme	28	1	0	0	Non	0	0
MEIGANGA	NANDEKE	NANDEKE	Homme	58	58	2018	1	Non	0	0
ME	NANDEKE	NANDEKE	M	34	34	2019	4	Non	0	0
ME	NANDEKE	NANDEKE	M	21	21	2019	4	Non	0	0
ME	NANDEKE	NANDEKE	M	15	15	2019	4	Non	0	0
ME	NANDEKE	NANDEKE	M	46	46	2019	3	Non	0	0
ME	NANDEKE	NANDEKE	W	12	12	2019	4	Non	0	0
ME	NANDEKE	NANDEKE	W	36	12	2019	4	Non	0	0
ME	NANDEKE	NANDEKE	W	11	11	2019	4	Non	0	0
MEIGANGA	NANDEKE	NANDEKE	Homme	7	7	0	0	Non	0	0
MEIGANGA	NANDEKE	NANDEKE	Femme	30	30	2017	2	Non	0	0
MEIGANGA	NANDEKE	NANDEKE	Homme	30	30	0	0	Non	0	0
MEIGANGA	NANDEKE	NANDEKE	Femme	26	26	0	0	Non	0	0
MEIGANGA	NANDEKE	NANDEKE	Femme	60	15	0	0	Non	0	0
MEIGANGA	NANDEKE	NANDEKE	Femme	52	15	0	0	Non	0	0
ME	NANDEKE	NANDEKE	M	66	66	2019	4	Non	0	0
ME	NANDEKE	NANDEKE	W	17	17	2019	4	Non	0	0
MEIGANGA	NANDEKE	NANDEKE	Femme	50	2	0	0	Non	0	0
MEIGANGA	NANDEKE	NANDEKE	Femme	30	2	0	0	Non	0	0
ME	NANDEKE	NANDEKE	W	32	32	2019	4	Non	0	0
ME	NANDEKE	NANDEKE	W	50	50	2019	4	Non	0	0
MEIGANGA	NANDEKE	NANDEKE	Homme	9	7	0	0	Non	0	0
MEIGANGA	NANDEKE	NANDEKE	Femme	16	16	0	0	Non	0	0
ME	NANDEKE	NANDEKE	W	55	55	2019	4	Non	0	0
MEIGANGA	NANDEKE	NANDEKE	Femme	6	6	0	0	Non	0	0
MEIGANGA	NANDEKE	NANDEKE	Femme	12	12	0	0	Non	0	0
MEIGANGA	NANDEKE	NANDEKE	Femme	15	15	0	0	Non	0	0
ME	NANDEKE	NANDEKE	W	19	19	2019	4	Non	0	0
ME	NANDEKE	NANDEKE	M	49	49	2019	4	Non	0	0
ME	NANDEKE	NANDEKE	M	21	21	2019	4	Non	0	0
ME	NANDEKE	NANDEKE	M	22	22	2019	4	Non	0	0
ME	NANDEKE	NANDEKE	M	52	52	2019	4	Non	0	0
MEIGANGA	NANDEKE	NANDEKE	Femme	24	24	0	0	Non	0	0
MEIGANGA	NANDEKE	NANDEKE	Homme	22	22	0	0	Non	0	0
ME	NANDEKE	NANDEKE	M	33	5	2019	4	Non	0	0
MEIGANGA	NANDEKE	NANDEKE	Homme	13	13	0	0	Non	0	0
MEIGANGA	NANDEKE	NANDEKE	Homme	66	4	0	0	Non	0	0
MEIGANGA	NANDEKE	NANDEKE	Femme	7	3	0	0	Non	0	0
MEIGANGA	NANDEKE	NANDEKE	Femme	8	8	0	0	Non	0	6
MEIGANGA	NANDEKE	NANDEKE	Femme	21	7	0	0	Non	0	0
MEIGANGA	NANDEKE	NANDEKE	Femme	23	3	0	0	Non	0	0
MEIGANGA	NANDEKE	NANDEKE	Femme	30	10	0	0	Non	0	0
MEIGANGA	NANDEKE	NANDEKE	Femme	10	10	0	0	Non	4	6
MEIGANGA	NANDEKE	NANDEKE	Femme	57	13	0	0	Non	0	0
MEIGANGA	NANDEKE	NANDEKE	Homme	6	6	0	0	Non	0	0
MEIGANGA	NANDEKE	NANDEKE	Homme	40	10	0	0	Non	0	0
ME	NANDEKE	NANDEKE	M	30	12	2019	4	Non	0	0
MEIGANGA	NANDEKE	NANDEKE	Femme	21	8	0	0	Non	0	0
MEIGANGA	NANDEKE	NANDEKE	Homme	34	2	0	0	Non	0	0
MEIGANGA	NANDEKE	NANDEKE	Homme	60	16	0	0	Non	0	0
MEIGANGA	NANDEKE	NANDEKE	Homme	52	16	0	0	Non	0	0
MEIGANGA	NANDEKE	NANDEKE	Homme	45	0	0	0	Non	0	0
MEIGANGA	NANDEKE	NANDEKE	Homme	40	16	2016	1	Non	0	0
MEIGANGA	NANDEKE	NANDEKE	Homme	30	12	0	0	Non	0	11
MEIGANGA	NANDEKE	NANDEKE	Homme	39	14	0	0	Non	0	0
MEIGANGA	NANDEKE	NANDEKE	Homme	34	15	0	0	Non	0	5
ME	NANDEKE	NANDEKE	W	46	0	2019	4	Non	0	0
MEIGANGA	NANDEKE	NANDEKE	Femme	63	5	0	0	Non	0	0
MEIGANGA	NANDEKE	NANDEKE	Homme	45	10	0	0	Non	0	0
MEIGANGA	NANDEKE	NANDEKE	Homme	33	4	0	0	Non	0	0
MEIGANGA	NANDEKE	NANDEKE	Homme	7	7	0	0	Non	0	0
MEIGANGA	NANDEKE	NANDEKE	Femme	76	16	0	0	Non	0	0
MEIGANGA	NANDEKE	NANDEKE	Femme	82	2	0	0	Non	0	0
ME	NANDEKE	NANDEKE	W	21	5	2019	2	Non	26	0
MEIGANGA	NANDEKE	NANDEKE	Femme	35	14	0	0	Non	0	0
MEIGANGA	NANDEKE	NANDEKE	Femme	36	15	0	0	Non	0	0
MEIGANGA	NANDEKE	NANDEKE	Femme	16	3	0	0	Non	0	0
MEIGANGA	NANDEKE	NANDEKE	Femme	15	3	0	0	Non	34	0
MEIGANGA	NANDEKE	NANDEKE	Femme	16	3	0	0	Non	0	0
MEIGANGA	NANDEKE	NANDEKE	Femme	30	10	0	0	Non	0	0
MEIGANGA	NANDEKE	NANDEKE	Femme	21	10	0	0	Non	0	0
MEIGANGA	NANDEKE	NANDEKE	Homme	35	5	0	0	Non	0	0
MEIGANGA	NANDEKE	NANDEKE	Femme	32	5	0	0	Non	0	0
MEIGANGA	NANDEKE	NANDEKE	Homme	64	1	0	0	Non	0	0
MEIGANGA	NANDEKE	NANDEKE	Homme	28	5	0	0	Non	0	0
MEIGANGA	NANDEKE	NANDEKE	Femme	32	6	0	0	Non	0	0
MEIGANGA	NANDEKE	NANDEKE	Femme	23	0	0	0	Non	0	0
MEIGANGA	NANDEKE	NANDEKE	Femme	25	6	0	0	Non	0	0
MEIGANGA	NANDEKE	NANDEKE	Homme	48	13	2016	1	Non	0	0
MEIGANGA	NANDEKE	NANDEKE	Homme	25	10	0	0	Non	0	0
ME	NANDEKE	NANDEKE	M	22	15	2019	1	Non	0	0
ME	LOKOTI	DZOUZAMI	M	52	52	2019	4	Non	0	0
ME	LOKOTI	DZOUZAMI	M	21	5	2019	3	Non	0	0
ME	LOKOTI	DZOUZAMI	M	22	22	2019	4	Non	0	0
ME	LOKOTI	DZOUZAMI	M	8	8	2019	3	Non	0	0
ME	LOKOTI	DZOUZAMI	M	51	51	2019	4	Non	0	0
ME	LOKOTI	DZOUZAMI	M	15	15	2019	4	Non	0	0
MEIGANGA	LOKOTI	DZOUZAMI	Homme	15	1	0	0	Non	0	0
ME	LOKOTI	DZOUZAMI	W	30	30	2019	4	Non	0	0
MEIGANGA	LOKOTI	DZOUZAMI	Homme	8	8	0	0	Non	0	0
MEIGANGA	LOKOTI	DZOUZAMI	Homme	10	10	0	0	Non	0	0
MEIGANGA	LOKOTI	DZOUZAMI	Homme	11	4	0	0	Non	0	0
MEIGANGA	LOKOTI	DZOUZAMI	Homme	10	10	0	0	Non	0	0
MEIGANGA	LOKOTI	DZOUZAMI	Homme	10	10	0	0	Non	0	0
MEIGANGA	LOKOTI	DZOUZAMI	Homme	7	4	0	0	Non	0	0
MEIGANGA	LOKOTI	DZOUZAMI	Homme	50	50	2018	3	Non	4	0
ME	LOKOTI	DZOUZAMI	M	21	21	2019	4	Non	0	0
ME	LOKOTI	DZOUZAMI	M	58	50	2019	4	Non	0	0
ME	LOKOTI	DZOUZAMI	W	54	10	2019	4	Non	0	0
ME	LOKOTI	DZOUZAMI	W	60	60	2019	4	Non	0	0
MEIGANGA	LOKOTI	DZOUZAMI	Femme	30	30	0	0	Non	0	0
ME	LOKOTI	DZOUZAMI	M	32	32	2019	4	Non	66	0
MEIGANGA	LOKOTI	DZOUZAMI	Homme	48	10	0	0	Non	0	0
ME	LOKOTI	DZOUZAMI	M	33	33	2019	4	Non	0	0
MEIGANGA	LOKOTI	DZOUZAMI	Homme	55	55	0	0	Non	0	0
ME	LOKOTI	DZOUZAMI	W	46	46	2019	4	Non	0	0
MEIGANGA	LOKOTI	DZOUZAMI	Homme	11	11	0	0	Non	0	0
ME	LOKOTI	DZOUZAMI	M	29	29	2019	4	Non	0	0
ME	LOKOTI	DZOUZAMI	M	73	73	2019	4	Non	0	0
ME	LOKOTI	DZOUZAMI	M	60	60	2019	4	Non	0	0
MEIGANGA	LOKOTI	DZOUZAMI	Homme	53	53	2018	3	Non	0	0
ME	LOKOTI	DZOUZAMI	W	58	58	2019	4	Non	0	0
ME	LOKOTI	DZOUZAMI	W	37	37	2019	4	Non	0	0
ME	LOKOTI	DZOUZAMI	W	45	6	2019	4	Non	0	0
ME	LOKOTI	DZOUZAMI	W	29	10	2019	4	Non	0	0
MEIGANGA	LOKOTI	DZOUZAMI	Femme	80	80	0	0	Non	0	0
ME	LOKOTI	DZOUZAMI	W	63	63	2019	4	Non	0	0
ME	LOKOTI	DZOUZAMI	M	70	70	2019	4	Non	0	0
ME	LOKOTI	DZOUZAMI	W	40	40	2019	4	Non	0	0
ME	LOKOTI	DZOUZAMI	W	55	55	2019	4	Non	0	0
ME	LOKOTI	DZOUZAMI	W	50	50	2019	4	Non	0	0
MEIGANGA	LOKOTI	DZOUZAMI	Homme	6	6	0	0	Non	0	0
ME	LOKOTI	DZOUZAMI	W	23	23	2019	4	Non	0	0
MEIGANGA	LOKOTI	DZOUZAMI	Femme	60	60	0	0	Non	0	0
ME	LOKOTI	DZOUZAMI	W	52	52	2019	4	Non	0	0
ME	LOKOTI	DZOUZAMI	M	30	30	2019	4	Non	6	0
ME	LOKOTI	DZOUZAMI	M	55	55	2019	4	Non	0	0
ME	LOKOTI	DZOUZAMI	M	70	70	2019	4	Non	0	0
ME	LOKOTI	DZOUZAMI	W	15	15	2019	4	Non	0	0
MEIGANGA	LOKOTI	DZOUZAMI	Femme	50	10	2018	3	Non	0	0
MEIGANGA	LOKOTI	DZOUZAMI	Homme	70	70	2018	3	Non	0	0
MEIGANGA	LOKOTI	DZOUZAMI	Femme	50	50	0	0	Non	0	0
MEIGANGA	LOKOTI	DZOUZAMI	Femme	10	10	0	0	Non	0	0
MEIGANGA	LOKOTI	DZOUZAMI	Femme	37	37	2018	3	Non	0	0
MEIGANGA	LOKOTI	DZOUZAMI	Femme	38	38	2018	3	Non	0	0
ME	LOKOTI	DZOUZAMI	M	13	13	2019	4	Non	0	0
MEIGANGA	LOKOTI	DZOUZAMI	Homme	16	14	0	0	Non	0	0
ME	LOKOTI	DZOUZAMI	M	50	50	2019	4	Non	0	0
MEIGANGA	LOKOTI	DZOUZAMI	Homme	31	0	2018	3	Non	0	0
ME	LOKOTI	DZOUZAMI	W	50	50	2019	4	Non	0	0
ME	LOKOTI	DZOUZAMI	M	56	56	2019	4	Non	0	0
ME	LOKOTI	DZOUZAMI	W	7	7	2019	2	Non	0	0
MEIGANGA	LOKOTI	DZOUZAMI	Homme	18	18	0	0	Non	0	0
MEIGANGA	LOKOTI	DZOUZAMI	Femme	15	0	0	4	Non	0	0
ME	LOKOTI	DZOUZAMI	W	15	15	2019	4	Non	0	0
ME	LOKOTI	DZOUZAMI	W	60	60	2019	4	Non	0	0
ME	LOKOTI	DZOUZAMI	W	38	1	2019	4	Non	0	0
MEIGANGA	LOKOTI	DZOUZAMI	Femme	35	1	2018	3	Non	0	0
ME	LOKOTI	DZOUZAMI	W	90	1	2019	4	Non	0	5
MEIGANGA	LOKOTI	DZOUZAMI	Femme	65	65	0	0	Non	0	0
MEIGANGA	LOKOTI	DZOUZAMI	Homme	60	60	0	0	Non	0	0
MEIGANGA	LOKOTI	DZOUZAMI	Homme	60	60	0	0	Non	0	0
ME	LOKOTI	DZOUZAMI	W	44	34	2019	4	Non	0	0
ME	LOKOTI	DZOUZAMI	W	51	51	2019	4	Non	0	0
ME	LOKOTI	DZOUZAMI	M	57	57	2019	4	Non	0	0
MEIGANGA	LOKOTI	DZOUZAMI	Femme	65	65	2018	3	Non	0	0
ME	LOKOTI	DZOUZAMI	W	31	31	2019	4	Non	0	0
ME	LOKOTI	DZOUZAMI	W	26	10	2019	3	Non	0	0
MEIGANGA	LOKOTI	DZOUZAMI	Femme	22	8	2018	3	Non	0	0
ME	LOKOTI	DZOUZAMI	W	26	5	2019	4	Non	0	0
MEIGANGA	LOKOTI	DZOUZAMI	Homme	50	10	0	0	Non	0	0
ME	LOKOTI	DZOUZAMI	M	45	1	2019	4	Non	0	0
ME	LOKOTI	DZOUZAMI	W	52	52	2019	4	Non	0	0
ME	LOKOTI	DZOUZAMI	M	45	15	2019	4	Non	0	0
ME	LOKOTI	DZOUZAMI	W	26	8	2019	4	Non	0	0
ME	LOKOTI	DZOUZAMI	W	37	37	2019	4	Non	0	0
ME	LOKOTI	DZOUZAMI	W	21	21	2019	4	Non	0	0
ME	LOKOTI	DZOUZAMI	W	15	15	2019	4	Non	0	0
MEIGANGA	LOKOTI	DZOUZAMI	Femme	26	26	0	0	Non	0	0
MEIGANGA	LOKOTI	DZOUZAMI	Femme	25	25	2018	3	Non	0	0
ME	LOKOTI	DZOUZAMI	W	21	21	2019	4	Non	0	0
MEIGANGA	LOKOTI	DZOUZAMI	Femme	19	19	0	0	Non	0	0
ME	LOKOTI	DZOUZAMI	W	17	17	2019	3	Non	0	0
MEIGANGA	LOKOTI	DZOUZAMI	Femme	21	3	0	0	Non	0	0
MEIGANGA	LOKOTI	DZOUZAMI	Femme	15	15	0	0	Non	0	0
ME	LOKOTI	DZOUZAMI	M	28	28	2019	4	Non	0	0
MEIGANGA	LOKOTI	DZOUZAMI	Femme	17	17	0	0	Non	0	0
MEIGANGA	LOKOTI	DZOUZAMI	Femme	30	30	0	0	Non	0	0
ME	LOKOTI	DZOUZAMI	W	26	1	2019	3	Non	0	0
MEIGANGA	LOKOTI	DZOUZAMI	Femme	70	70	0	0	Non	0	0
MEIGANGA	LOKOTI	DZOUZAMI	Femme	15	0	0	0	Non	0	0
ME	LOKOTI	DZOUZAMI	W	80	80	2019	4	Non	0	0
MEIGANGA	LOKOTI	DZOUZAMI	Homme	29	29	2018	1	Non	0	0
ME	LOKOTI	DZOUZAMI	M	30	30	2019	4	Non	0	0
ME	LOKOTI	DZOUZAMI	M	57	57	2019	4	Non	0	0
ME	LOKOTI	DZOUZAMI	M	25	25	2019	4	Non	0	0
ME	LOKOTI	DZOUZAMI	W	53	33	2019	4	Non	0	0
ME	LOKOTI	DZOUZAMI	M	30	30	2019	4	Non	0	0
ME	LOKOTI	DZOUZAMI	M	26	26	2019	4	Non	0	0
ME	LOKOTI	DZOUZAMI	W	15	15	2019	4	Non	0	0
MEIGANGA	LOKOTI	DZOUZAMI	Homme	10	10	0	0	Non	0	0
MEIGANGA	LOKOTI	DZOUZAMI	Homme	5	5	0	0	Non	0	0
ME	LOKOTI	DZOUZAMI	M	5	5	2019	1	Non	0	0
ME	LOKOTI	DZOUZAMI	M	6	1	2019	1	Non	0	0
ME	LOKOTI	DZOUZAMI	M	8	8	2019	3	Non	0	0
MEIGANGA	LOKOTI	DZOUZAMI	Homme	6	6	0	0	Non	0	0
MEIGANGA	LOKOTI	DZOUZAMI	Homme	5	5	0	0	Non	0	0
MEIGANGA	LOKOTI	DZOUZAMI	Homme	5	5	0	0	Non	0	0
ME	LOKOTI	DZOUZAMI	W	10	10	2019	3	Non	0	0
ME	LOKOTI	DZOUZAMI	M	15	15	2019	3	Non	0	0
ME	LOKOTI	DZOUZAMI	M	13	13	2019	4	Non	0	0
ME	LOKOTI	DZOUZAMI	M	30	30	2019	4	Non	0	0
[truncated: 2,816 more rows]
